# Supplementary material for: New combinations and synonyms in discoid caespitose Andean Senecio (Senecioneae, Compositae)
Source: PhytoKeys. 2019 Oct 3;132:111–30. doi: 10.3897/phytokeys.132.38534 (PMC6787106; doi:10.3897/phytokeys.132.38534)
Supplement: XML Treatment for Senecio melanandrus [file phytokeys.132.38534-treatment1.xml]

<!DOCTYPE tp:taxon-treatment
  PUBLIC "-//TaxonX//DTD Taxonomic Treatment Publishing DTD v0 20100105//EN" "tax-treatment-NSO.dtd">
<tp:taxon-treatment xmlns:tp="http://www.plazi.org/taxpub"><tp:treatment-meta><kwd-group><label>Taxon classification</label><kwd><named-content xmlns:xlink="http://www.w3.org/1999/xlink" content-type="kingdom">Plantae</named-content></kwd><kwd><named-content xmlns:xlink="http://www.w3.org/1999/xlink" content-type="order">Asterales</named-content></kwd><kwd><named-content xmlns:xlink="http://www.w3.org/1999/xlink" content-type="family">Asteraceae</named-content></kwd></kwd-group><mixed-citation publication-type="journal"><person-group><name><surname>Calvo</surname><given-names>Joel</given-names></name><name><surname>Granda</surname><given-names>Arturo</given-names></name><name><surname>Funk</surname><given-names>Vicki A.</given-names></name></person-group><article-title>New combinations and synonyms in discoid caespitose Andean <italic><tp:taxon-name><tp:taxon-name-part taxon-name-part-type="genus" reg="Senecio">Senecio</tp:taxon-name-part></tp:taxon-name></italic> (<tp:taxon-name><tp:taxon-name-part taxon-name-part-type="tribe">Senecioneae</tp:taxon-name-part></tp:taxon-name>, <tp:taxon-name><tp:taxon-name-part taxon-name-part-type="family">Compositae</tp:taxon-name-part></tp:taxon-name>)</article-title><source>PhytoKeys</source><day>03</day><month>10</month><year>2019</year><volume>132</volume><fpage>111</fpage><lpage>130</lpage><pub-id pub-id-type="doi">10.3897/phytokeys.132.38534</pub-id></mixed-citation></tp:treatment-meta><tp:nomenclature><label>1.</label><tp:taxon-name><object-id xmlns:xlink="http://www.w3.org/1999/xlink" content-type="arpha" xlink:type="simple">05FC566A-064F-5AAD-9E4D-8DD696C526C4</object-id>
              <tp:taxon-name-part taxon-name-part-type="genus" reg="Senecio">Senecio</tp:taxon-name-part>
              <tp:taxon-name-part taxon-name-part-type="species" reg="melanandrus">melanandrus</tp:taxon-name-part>
              <object-id xmlns:xlink="http://www.w3.org/1999/xlink" content-type="ipni" xlink:type="simple">urn:lsid:ipni.org:names:60479386-2</object-id>
            </tp:taxon-name><tp:taxon-authority>(Wedd.) J.Calvo, A.Granda &amp; V.A.Funk</tp:taxon-authority><tp:taxon-status xmlns:xlink="http://www.w3.org/1999/xlink" xlink:type="simple">comb. nov.</tp:taxon-status><xref ref-type="fig" rid="F1">Figs 1</xref><xref ref-type="fig" rid="F2">, 2</xref><xref ref-type="fig" rid="F3">, 3A, B</xref><xref ref-type="fig" rid="F4">, 4A, B</xref><tp:nomenclature-citation-list><tp:nomenclature-citation><tp:taxon-name>
                  <tp:taxon-name-part taxon-name-part-type="genus" reg="Werneria">Werneria</tp:taxon-name-part> <tp:taxon-name-part taxon-name-part-type="species" reg="melanandra">melanandra</tp:taxon-name-part></tp:taxon-name><comment>Wedd., Chlor. Andina 1: 88. 1856. Type: Bolivia. La Paz: ravin de Chuquiaguillo, 1851, H.A. Weddell s.n. (lectotype, designated by <xref ref-type="bibr" rid="B23">Rockhausen (1939)</xref> as “type”, pg. 284: P [P04319315]). Epitype, designated here: Bolivia. La Paz: am Chacaltaya (30 km von La Paz), 4800 m, Feb 1908, O. Buchtien 1589: US [US00622639]; isoepitype: US [US00622640].</comment></tp:nomenclature-citation><tp:nomenclature-citation><tp:taxon-name>
                  <tp:taxon-name-part taxon-name-part-type="genus" reg="Senecio">Senecio</tp:taxon-name-part> <tp:taxon-name-part taxon-name-part-type="species" reg="humillimus">humillimus</tp:taxon-name-part> <tp:taxon-name-part taxon-name-part-type="infraspecific-rank">var.</tp:taxon-name-part> <tp:taxon-name-part taxon-name-part-type="variety" reg="melanolepis">melanolepis</tp:taxon-name-part></tp:taxon-name><comment>Wedd., Chlor. Andina 1: 104. 1856. Type: Bolivia. La Paz: Larecaja, viciniis Sorata, ad lacum Yuriguana, prope Anilaya, Ancumpampa, prope Ancohuma, 3800–5000 m, Apr 1860, G. Mandon 108 (neotype, designated here: GH [GH00012144]; isoneotypes: P [P03730752, P04370980], S [S-R-10871]), syn. nov.</comment></tp:nomenclature-citation><tp:nomenclature-citation><tp:taxon-name>
                  <tp:taxon-name-part taxon-name-part-type="genus" reg="Senecio">Senecio</tp:taxon-name-part> <tp:taxon-name-part taxon-name-part-type="species" reg="vegetus">vegetus</tp:taxon-name-part> <tp:taxon-name-part taxon-name-part-type="infraspecific-rank">var.</tp:taxon-name-part> <tp:taxon-name-part taxon-name-part-type="variety" reg="lobatus">lobatus</tp:taxon-name-part></tp:taxon-name><comment>Cabrera, Notas Mus. La Plata, Bot. 18(89): 222. 1955. Type: Bolivia. La Paz: Ingavi, Miriquiri, 4200 m, 10 Mar 1921, E. Asplund 2866 (holotype: S [not located, Arne Anderberg in litt.]), syn. nov.</comment></tp:nomenclature-citation><tp:nomenclature-citation><tp:taxon-name>
                  <tp:taxon-name-part taxon-name-part-type="genus" reg="Senecio">Senecio</tp:taxon-name-part> <tp:taxon-name-part taxon-name-part-type="species" reg="pucapampaensis">pucapampaensis</tp:taxon-name-part></tp:taxon-name><comment>H. Beltrán, Arnaldoa 15: 212. 2009. Type: Peru. Huancavelica: Pucapampa, debajo de Chonta, 4500–4600 m, 9 May 1958, O. Tovar 2959 (holotype: USM-00277274), syn. nov.</comment></tp:nomenclature-citation><tp:nomenclature-citation><tp:taxon-name>
                  <tp:taxon-name-part taxon-name-part-type="genus" reg="Senecio">Senecio</tp:taxon-name-part> <tp:taxon-name-part taxon-name-part-type="species" reg="sykorae">sykorae</tp:taxon-name-part></tp:taxon-name><comment>Montesinos, PhytoKeys 39: 6. 2014. Type: Peru. Moquegua: General Sánchez Cerro, Yunga, E of Yunga, on the peaks of Perusa mountain, <named-content xmlns:xlink="http://www.w3.org/1999/xlink" content-type="dwc:verbatimCoordinates" xlink:type="simple"><named-content content-type="geo-json" specific-use="{&#34;type&#34;:&#34;Point&#34;,&#34;coordinates&#34;:[-70.637222,-16.185556]}" id="NCID0EEBAE" xlink:type="simple">16°11'08"S, 70°38'14"W</named-content></named-content>, 4802 m, 13 Apr 2012, D. Montesinos &amp; F. Calisaya 3805 (holotype: USM s.n.; isotype: HUSA n.v.), syn. nov.</comment></tp:nomenclature-citation><tp:nomenclature-citation><tp:taxon-name>
                  <tp:taxon-name-part taxon-name-part-type="genus" reg="Senecio">Senecio</tp:taxon-name-part> <tp:taxon-name-part taxon-name-part-type="species" reg="tassaensis">tassaensis</tp:taxon-name-part></tp:taxon-name><comment>Montesinos, PhytoKeys 39: 11. 2014. Type: Peru. Moquegua: General Sánchez Cerro, Ubinas, cumbre nevada del cerro Pirhuani Querala, 4650 m, <named-content xmlns:xlink="http://www.w3.org/1999/xlink" content-type="dwc:verbatimCoordinates" xlink:type="simple"><named-content content-type="geo-json" specific-use="{&#34;type&#34;:&#34;Point&#34;,&#34;coordinates&#34;:[-70.716667,-16.150000]}" id="NCID0EZBAE" xlink:type="simple">16°09'S, 70°43'W</named-content></named-content>, 7 Apr 2011, D. Montesinos 3103 (holotype: HUSA n.v.; isotypes: MOL n.v. [not located, likely never sent], USM-247549), syn. nov.</comment></tp:nomenclature-citation><tp:nomenclature-citation><tp:taxon-name>
                  <tp:taxon-name-part taxon-name-part-type="genus" reg="Senecio">Senecio</tp:taxon-name-part> <tp:taxon-name-part taxon-name-part-type="species" reg="canoi">canoi</tp:taxon-name-part></tp:taxon-name><comment>P. Gonzáles, Montesinos &amp; Ed. Navarro, Anales Jard. Bot. Madrid 72(2): 1. 2015. Type: Peru. Puno: Carabaya, Corani, Minaspata, arriba de Chacaconiza, <named-content xmlns:xlink="http://www.w3.org/1999/xlink" content-type="dwc:verbatimCoordinates" xlink:type="simple"><named-content content-type="geo-json" specific-use="{&#34;type&#34;:&#34;Point&#34;,&#34;coordinates&#34;:[-70.698333,-14.032500]}" id="NCID0EOCAE" xlink:type="simple">14°01'57"S, 70°41'54"W</named-content></named-content>, 4999 m, 14 Apr 2014, P. Gonzáles 2989 (holotype: USM n.v.), syn. nov.</comment></tp:nomenclature-citation><tp:nomenclature-citation><tp:taxon-name>
                  <tp:taxon-name-part taxon-name-part-type="genus" reg="Senecio">Senecio</tp:taxon-name-part> <tp:taxon-name-part taxon-name-part-type="species" reg="vegetus">vegetus</tp:taxon-name-part></tp:taxon-name><comment>sensu <xref ref-type="bibr" rid="B5">Cabrera (1955</xref>, <xref ref-type="bibr" rid="B7">1985</xref>), non <xref ref-type="bibr" rid="B27">Weddell (1856)</xref>.</comment></tp:nomenclature-citation></tp:nomenclature-citation-list></tp:nomenclature><tp:treatment-sec sec-type="description" id="SECID0EMDAE"><title>Description.</title><p>Caespitose perennial herb. Leaves 4–15 mm long, 1.2–2.6 mm wide, linear-oblong to spatulate, apex acute to obtuse, base narrowed, margins entire, crenate or dentate, conduplicate downwards (rarely flat), glabrous, with marginal trichomes on the narrowed base or densely pilose, somewhat fleshy, greenish or glaucous. Capitulum discoid, solitary, terminal, sessile or subsessile; involucre 5–8 mm long, 3.7–9 mm wide. Involucral bracts 11–16, oblong-lanceolate, 3.8–4.9 mm long, 0.9–1.8 mm wide, partially fused at the base, smooth, glabrous or with trichomes on the abaxial surface ca. 0.7 mm long, dark purple- or blackish-tipped. Supplementary bracts (calyculus) 2–4(–6), linear to slightly spatulate, 4.2–7.5 mm long, 0.5–1 mm wide, smooth, three-quarters to as long as the involucral bracts, with trichomes (rarely glabrous), dark purple- or blackish-tipped. Disc florets 20–45, 4.3–6.3 mm long, 0.8–1.1 mm wide, 5-lobed, conspicuously differentiated in a distinct tube and campanulate limb, whitish. Anther bases auriculate, clearly acute, dark purple to blackish; filament collar balusterform. Style branches truncate with a crown of sweeping hairs, dark purple to blackish. Achenes 2.1–2.2 mm long, ca. 0.5 mm wide, brownish, covered by dense indumentum of obtuse whitish myxogenic twin trichomes ca. 0.2 mm long; pappus 5–6 mm long, barbellate, whitish. Chromosome number: unknown.</p><fig id="F1" position="float" orientation="portrait"><object-id xmlns:xlink="http://www.w3.org/1999/xlink" content-type="doi" xlink:type="simple">10.3897/phytokeys.132.38534.figure1</object-id><object-id xmlns:xlink="http://www.w3.org/1999/xlink" content-type="arpha" xlink:type="simple">35149C51-0AE8-5A31-82AE-1853BBC05EB5</object-id><label>Figure 1.</label><caption><p><italic><tp:taxon-name><tp:taxon-name-part taxon-name-part-type="genus" reg="Senecio">Senecio</tp:taxon-name-part> <tp:taxon-name-part taxon-name-part-type="species" reg="melanandrus">melanandrus</tp:taxon-name-part></tp:taxon-name></italic>. Habit (drawn from <italic>Buchtien 1589</italic>). Illustration by Alice Tangerini.</p></caption><graphic xmlns:xlink="http://www.w3.org/1999/xlink" xlink:href="phytokeys-132-111-g001.jpg" position="float" orientation="portrait" xlink:type="simple" id="oo_344477.jpg"><uri content-type="original_file" xlink:type="simple">https://binary.pensoft.net/fig/344477</uri></graphic></fig><fig id="F2" position="float" orientation="portrait"><object-id xmlns:xlink="http://www.w3.org/1999/xlink" content-type="doi" xlink:type="simple">10.3897/phytokeys.132.38534.figure2</object-id><object-id xmlns:xlink="http://www.w3.org/1999/xlink" content-type="arpha" xlink:type="simple">AC05ADDF-5F3E-51C6-AD59-4664EDBA58D0</object-id><label>Figure 2.</label><caption><p><italic><tp:taxon-name><tp:taxon-name-part taxon-name-part-type="genus" reg="Senecio">Senecio</tp:taxon-name-part> <tp:taxon-name-part taxon-name-part-type="species" reg="melanandrus">melanandrus</tp:taxon-name-part></tp:taxon-name></italic><bold>A–C</bold> variability of leaves <bold>D</bold> capitulum <bold>E, F</bold> supplementary bracts <bold>G</bold> involucre <bold>H</bold> style <bold>I</bold> achene and floret <bold>J</bold> stamen. All details drawn from <italic>Weberbauer 5446</italic> except for <bold>A</bold> (drawn from <italic>Calvo &amp; Zárate 7872</italic>), <bold>C</bold> (drawn from <italic>Montesinos 3103</italic>), and <bold>G</bold> (drawn from <italic>Buchtien 1589</italic>). Illustration by Alice Tangerini.</p></caption><graphic xmlns:xlink="http://www.w3.org/1999/xlink" xlink:href="phytokeys-132-111-g002.jpg" position="float" orientation="portrait" xlink:type="simple" id="oo_344478.jpg"><uri content-type="original_file" xlink:type="simple">https://binary.pensoft.net/fig/344478</uri></graphic></fig><fig id="F3" position="float" orientation="portrait"><object-id xmlns:xlink="http://www.w3.org/1999/xlink" content-type="doi" xlink:type="simple">10.3897/phytokeys.132.38534.figure3</object-id><object-id xmlns:xlink="http://www.w3.org/1999/xlink" content-type="arpha" xlink:type="simple">7AC663D8-4786-57BC-993E-D7E6300DD33A</object-id><label>Figure 3.</label><caption><p><bold>A, B</bold><italic><tp:taxon-name><tp:taxon-name-part taxon-name-part-type="genus" reg="Senecio">Senecio</tp:taxon-name-part> <tp:taxon-name-part taxon-name-part-type="species" reg="melanandrus">melanandrus</tp:taxon-name-part></tp:taxon-name></italic> (pilose form) <bold>C, D</bold><italic><tp:taxon-name><tp:taxon-name-part taxon-name-part-type="genus" reg="Senecio">Senecio</tp:taxon-name-part> <tp:taxon-name-part taxon-name-part-type="species" reg="pygmophyllus">pygmophyllus</tp:taxon-name-part></tp:taxon-name></italic><bold>E, F</bold><italic><tp:taxon-name><tp:taxon-name-part taxon-name-part-type="genus" reg="Senecio">Senecio</tp:taxon-name-part> <tp:taxon-name-part taxon-name-part-type="species" reg="digitatus">digitatus</tp:taxon-name-part></tp:taxon-name></italic><bold>A</bold> habit (Peru, Cusco, Sibinacocha; <italic>Meneses et al. 6968</italic>) <bold>B</bold> leaves (Bolivia, Potosí, Kari Kari; <italic>Calvo &amp; Zárate 7872</italic>) <bold>C</bold> habit (Chile, Tarapacá, Colchane; <italic>Moreira-Muñoz 2876</italic>) <bold>D</bold> leaves (Chile, Arica-Parinacota, Las Cuevas; <italic>Moreira-Muñoz &amp; Luebert 2470</italic>) <bold>E</bold> habit <bold>F</bold> leaves (Chile, Antofagasta, Pacana; <italic>Calvo 7926</italic>). Picture <bold>A</bold> by Jim Farfán <bold>B, E, F</bold> by Joel Calvo <bold>C, D</bold> by Andrés Moreira-Muñoz.</p></caption><graphic xmlns:xlink="http://www.w3.org/1999/xlink" xlink:href="phytokeys-132-111-g003.jpg" position="float" orientation="portrait" xlink:type="simple" id="oo_344479.jpg"><uri content-type="original_file" xlink:type="simple">https://binary.pensoft.net/fig/344479</uri></graphic></fig><fig id="F4" position="float" orientation="portrait"><object-id xmlns:xlink="http://www.w3.org/1999/xlink" content-type="doi" xlink:type="simple">10.3897/phytokeys.132.38534.figure4</object-id><object-id xmlns:xlink="http://www.w3.org/1999/xlink" content-type="arpha" xlink:type="simple">B4846C77-3172-52BF-8559-2762D5371591</object-id><label>Figure 4.</label><caption><p><bold>A, B</bold><italic><tp:taxon-name><tp:taxon-name-part taxon-name-part-type="genus" reg="Senecio">Senecio</tp:taxon-name-part> <tp:taxon-name-part taxon-name-part-type="species" reg="melanandrus">melanandrus</tp:taxon-name-part></tp:taxon-name></italic> (glabrous form) <bold>C, D</bold><italic><tp:taxon-name><tp:taxon-name-part taxon-name-part-type="genus" reg="Senecio">Senecio</tp:taxon-name-part> <tp:taxon-name-part taxon-name-part-type="species" reg="pygmophyllus">pygmophyllus</tp:taxon-name-part></tp:taxon-name></italic><bold>A</bold> habit <bold>B</bold> leaves (Peru, Puno, pr. Ananea; <italic>Funk et al. 13184</italic>) <bold>C</bold> habit <bold>D</bold> leaves (Peru, Moquegua, pr. Anillune; <italic>Funk et al. 13153</italic>). Pictures by Mauricio Diazgranados.</p></caption><graphic xmlns:xlink="http://www.w3.org/1999/xlink" xlink:href="phytokeys-132-111-g004.jpg" position="float" orientation="portrait" xlink:type="simple" id="oo_344480.jpg"><uri content-type="original_file" xlink:type="simple">https://binary.pensoft.net/fig/344480</uri></graphic></fig></tp:treatment-sec><tp:treatment-sec sec-type="Additional iconography" id="SECID0ECKAE"><title>Additional iconography.</title><p><xref ref-type="bibr" rid="B2">Beltrán (2008</xref>: pg. 216, fig. 2, sub <italic><tp:taxon-name><tp:taxon-name-part taxon-name-part-type="genus" reg="Senecio">S.</tp:taxon-name-part> <tp:taxon-name-part taxon-name-part-type="species" reg="pucapampaensis">pucapampaensis</tp:taxon-name-part></tp:taxon-name></italic>); <xref ref-type="bibr" rid="B16">Montesinos-Tubée (2014</xref>: pg. 7, fig. 2; pg. 13, fig. 4B, sub <italic><tp:taxon-name><tp:taxon-name-part taxon-name-part-type="genus" reg="Senecio">S.</tp:taxon-name-part> <tp:taxon-name-part taxon-name-part-type="species" reg="sykorae">sykorae</tp:taxon-name-part></tp:taxon-name></italic>); <xref ref-type="bibr" rid="B16">Montesinos-Tubée (2014</xref>: pg. 12, fig. 3; pg. 13, fig. 4C, sub <italic><tp:taxon-name><tp:taxon-name-part taxon-name-part-type="genus" reg="Senecio">S.</tp:taxon-name-part> <tp:taxon-name-part taxon-name-part-type="species" reg="tassaensis">tassaensis</tp:taxon-name-part></tp:taxon-name></italic>); <xref ref-type="bibr" rid="B17">Montesinos-Tubée et al. (2015</xref>: pg. 2, fig. 1; pg. 3, fig. 2, sub <italic><tp:taxon-name><tp:taxon-name-part taxon-name-part-type="genus" reg="Senecio">S.</tp:taxon-name-part> <tp:taxon-name-part taxon-name-part-type="species" reg="canoi">canoi</tp:taxon-name-part></tp:taxon-name></italic>).</p></tp:treatment-sec><tp:treatment-sec sec-type="distribution" id="SECID0EEMAE"><title>Distribution and habitat.</title><p>Bolivia (Cochabamba, La Paz, Oruro, Potosí) and Peru (Apurímac, Arequipa, Ayacucho, Cusco, Huancavelica, Moquegua, Puno) (Fig. <xref ref-type="fig" rid="F5">5</xref>). It grows in exposed places mainly in the subhumid and dry puna ecoregions, at elevations of 3800–5100 m.</p><fig id="F5" position="float" orientation="portrait"><object-id xmlns:xlink="http://www.w3.org/1999/xlink" content-type="doi" xlink:type="simple">10.3897/phytokeys.132.38534.figure5</object-id><object-id xmlns:xlink="http://www.w3.org/1999/xlink" content-type="arpha" xlink:type="simple">166A4689-A214-5749-BC60-561BFFE30DB1</object-id><label>Figure 5.</label><caption><p>Distribution map of <italic><tp:taxon-name><tp:taxon-name-part taxon-name-part-type="genus" reg="Senecio">Senecio</tp:taxon-name-part> <tp:taxon-name-part taxon-name-part-type="species" reg="melanandrus">melanandrus</tp:taxon-name-part></tp:taxon-name></italic> (black circle), <italic><tp:taxon-name><tp:taxon-name-part taxon-name-part-type="genus" reg="Senecio">S.</tp:taxon-name-part> <tp:taxon-name-part taxon-name-part-type="species" reg="pygmophyllus">pygmophyllus</tp:taxon-name-part></tp:taxon-name></italic> (red circle), and <italic><tp:taxon-name><tp:taxon-name-part taxon-name-part-type="genus" reg="Senecio">S.</tp:taxon-name-part> <tp:taxon-name-part taxon-name-part-type="species" reg="digitatus">digitatus</tp:taxon-name-part></tp:taxon-name></italic> (blue circle).</p></caption><graphic xmlns:xlink="http://www.w3.org/1999/xlink" xlink:href="phytokeys-132-111-g005.jpg" position="float" orientation="portrait" xlink:type="simple" id="oo_344481.jpg"><uri content-type="original_file" xlink:type="simple">https://binary.pensoft.net/fig/344481</uri></graphic></fig></tp:treatment-sec><tp:treatment-sec sec-type="phenology" id="SECID0E3NAE"><title>Phenology.</title><p>Flowering mainly from January to June, although some flowering specimens have been collected in November.</p></tp:treatment-sec><tp:treatment-sec sec-type="etymology" id="SECID0EBOAE"><title>Etymology.</title><p>The epithet <italic><tp:taxon-name><tp:taxon-name-part taxon-name-part-type="genus" reg="Senecio"/><tp:taxon-name-part taxon-name-part-type="species" reg="melanandrus">melanandrus</tp:taxon-name-part></tp:taxon-name></italic> means having dark or black stamens, which describes a striking character of this species.</p></tp:treatment-sec><tp:treatment-sec sec-type="discussion" id="SECID0EROAE"><title>Discussion.</title><p>This species is transferred to <italic><tp:taxon-name><tp:taxon-name-part taxon-name-part-type="genus" reg="Senecio">Senecio</tp:taxon-name-part></tp:taxon-name></italic> on the basis that it has genuine supplementary bracts (calyculus), the involucral bracts are not clearly fused at the base, it displays a caespitose habit with short stems, and it has myxogenic achene trichomes. Furthermore, its morphologically most similar species are currently treated as <italic><tp:taxon-name><tp:taxon-name-part taxon-name-part-type="genus" reg="Senecio">Senecio</tp:taxon-name-part></tp:taxon-name></italic> members: i.e., <italic><tp:taxon-name><tp:taxon-name-part taxon-name-part-type="genus" reg="Senecio">S.</tp:taxon-name-part> <tp:taxon-name-part taxon-name-part-type="species" reg="digitatus">digitatus</tp:taxon-name-part></tp:taxon-name></italic>, <italic><tp:taxon-name><tp:taxon-name-part taxon-name-part-type="genus" reg="Senecio">S.</tp:taxon-name-part> <tp:taxon-name-part taxon-name-part-type="species" reg="madidiensis">madidiensis</tp:taxon-name-part></tp:taxon-name></italic> J. Calvo &amp; A. Fuentes, <italic><tp:taxon-name><tp:taxon-name-part taxon-name-part-type="genus" reg="Senecio">S.</tp:taxon-name-part> <tp:taxon-name-part taxon-name-part-type="species" reg="pygmophyllus">pygmophyllus</tp:taxon-name-part></tp:taxon-name></italic> (see new combination below), and <italic><tp:taxon-name><tp:taxon-name-part taxon-name-part-type="genus" reg="Senecio">S.</tp:taxon-name-part> <tp:taxon-name-part taxon-name-part-type="species" reg="scorzonerifolius">scorzonerifolius</tp:taxon-name-part></tp:taxon-name></italic> Meyen &amp; Walp. All the names included in the synonymy were also described within the genus <italic><tp:taxon-name><tp:taxon-name-part taxon-name-part-type="genus" reg="Senecio">Senecio</tp:taxon-name-part></tp:taxon-name></italic>.</p><p><italic><tp:taxon-name><tp:taxon-name-part taxon-name-part-type="genus" reg="Senecio">Senecio</tp:taxon-name-part> <tp:taxon-name-part taxon-name-part-type="species" reg="melanandrus">melanandrus</tp:taxon-name-part></tp:taxon-name></italic> is a highly variable species that has been variously interpreted. The poor condition of the type material probably helped to maintain the uncertainty <!--PageBreak -->surrounding the application of this name. <xref ref-type="bibr" rid="B27">Weddell (1856)</xref> described the leaves as “integerrimis vel nonnullis dente triangulari, […] glabriusculis vel inconspicue ciliolatis” [entire or with a few triangular teeth, rather glabrous or inconspicuously ciliate]. Several years later <xref ref-type="bibr" rid="B23">Rockhausen (1939)</xref>, who published the first comprehensive taxonomic revision of the genus <italic><tp:taxon-name><tp:taxon-name-part taxon-name-part-type="genus" reg="Werneria">Werneria</tp:taxon-name-part></tp:taxon-name></italic>, stated that the leaves have “marginibus obsolete glanduloso-ciliolata” [margins scarcely glandular-ciliate]. On the basis of our studies, this species displays an unusually wide variability in leaf margin and indumentum of leaves and involucre, which is reflected in the number of names included in the synonymy. The leaf margin may be entire, crenate or dentate, variability that can be even found in the same individual. Likewise, the leaf indumentum varies from densely pilose (Fig. <xref ref-type="fig" rid="F3">3A, B</xref>) to almost glabrous (Fig. <xref ref-type="fig" rid="F4">4A, B</xref>). In Bolivia, the pilose forms are common although some glabrescent specimens are found near Nevado Sajama (<italic>Liberman 821</italic>, LPB, US) and in northern La Paz Department (<italic>Menhofer 1901</italic>, US). The glabrous forms also ap<!--PageBreak -->pear in the Peruvian regions of Huancavelica, northern Ayacucho, and northern Puno, and were recently treated under the names <italic><tp:taxon-name><tp:taxon-name-part taxon-name-part-type="genus" reg="Senecio">S.</tp:taxon-name-part> <tp:taxon-name-part taxon-name-part-type="species" reg="pucapampaensis">pucapampaensis</tp:taxon-name-part></tp:taxon-name></italic> H. Beltrán and <italic><tp:taxon-name><tp:taxon-name-part taxon-name-part-type="genus" reg="Senecio">S.</tp:taxon-name-part> <tp:taxon-name-part taxon-name-part-type="species" reg="canoi">canoi</tp:taxon-name-part></tp:taxon-name></italic> P. Gonzáles &amp; al. [see <xref ref-type="bibr" rid="B9">Calvo and Fuentes (2018)</xref>]. These glabrous plants usually have dentate leaves, but forms exist with rather subentire leaves (<italic>Gonzáles 3568</italic>, USM). The <!--PageBreak -->dentate, pilose forms that are frequently found in Bolivia were described as <italic><tp:taxon-name><tp:taxon-name-part taxon-name-part-type="genus" reg="Senecio">S.</tp:taxon-name-part> <tp:taxon-name-part taxon-name-part-type="species" reg="tassaensis">tassaensis</tp:taxon-name-part></tp:taxon-name></italic> Montesinos on the basis of a single collection from Moquegua (southern Peru). From the same region, a form with almost entire, glabrous leaves was named <italic><tp:taxon-name><tp:taxon-name-part taxon-name-part-type="genus" reg="Senecio">S.</tp:taxon-name-part> <tp:taxon-name-part taxon-name-part-type="species" reg="sykorae">sykorae</tp:taxon-name-part></tp:taxon-name></italic> Montesinos. This form was also collected near the Bolivian locality of Ulla Ulla (<italic>Menhofer 1901</italic>, US). This puzzling distribution pattern and a continuum of intermediates sug<!--PageBreak -->gest that these forms do not deserve taxonomic recognition. Despite this variability, <italic><tp:taxon-name><tp:taxon-name-part taxon-name-part-type="genus" reg="Senecio">S.</tp:taxon-name-part> <tp:taxon-name-part taxon-name-part-type="species" reg="melanandrus">melanandrus</tp:taxon-name-part></tp:taxon-name></italic> is well characterized by supplementary bracts that are almost as long as the involucral bracts, the leaf lamina narrowed at the base, the blackish anthers and style branches, the whitish corollas, and by its myxogenic achene trichomes. The apex of the involucral bracts is usually remarkably dark-colored. Indeed, the epithet <italic>melanolepis</italic> of Weddell’s varietal name, here included in the synonymy, explicitly refers to this character, i.e., having black scales (involucral bracts). It is noteworthy that the anther bases were hitherto described as obtuse; however, they are auriculate and clearly acute.</p><p>The name <tp:taxon-name><tp:taxon-name-part taxon-name-part-type="genus" reg="Senecio">Senecio</tp:taxon-name-part> <tp:taxon-name-part taxon-name-part-type="species" reg="vegetus">vegetus</tp:taxon-name-part> <tp:taxon-name-part taxon-name-part-type="infraspecific-rank">var.</tp:taxon-name-part> <tp:taxon-name-part taxon-name-part-type="variety" reg="lobatus">lobatus</tp:taxon-name-part></tp:taxon-name> Cabrera, here synonymized with <italic><tp:taxon-name><tp:taxon-name-part taxon-name-part-type="genus" reg="Senecio">S.</tp:taxon-name-part> <tp:taxon-name-part taxon-name-part-type="species" reg="melanandrus">melanandrus</tp:taxon-name-part></tp:taxon-name></italic>, was included by <xref ref-type="bibr" rid="B7">Cabrera (1985)</xref> in the synonymy of <italic><tp:taxon-name><tp:taxon-name-part taxon-name-part-type="genus" reg="Senecio">S.</tp:taxon-name-part> <tp:taxon-name-part taxon-name-part-type="species" reg="vegetus">vegetus</tp:taxon-name-part></tp:taxon-name></italic> (Wedd.) Cabrera. <xref ref-type="bibr" rid="B5">Cabrera (1955</xref>, <xref ref-type="bibr" rid="B7">1985</xref>) described this latter species as having silky-pubescent achenes. We had the opportunity of studying some of the specimens that he examined and they indeed correspond to <italic><tp:taxon-name><tp:taxon-name-part taxon-name-part-type="genus" reg="Senecio">S.</tp:taxon-name-part> <tp:taxon-name-part taxon-name-part-type="species" reg="melanandrus">melanandrus</tp:taxon-name-part></tp:taxon-name></italic> (i.e., <italic>Beck 7952</italic>, <italic>Mandon 108</italic>, <italic>Menhofer 2013</italic>, <italic>Weberbauer 7491</italic>). Cabrera’s interpretation of <italic><tp:taxon-name><tp:taxon-name-part taxon-name-part-type="genus" reg="Senecio">S.</tp:taxon-name-part> <tp:taxon-name-part taxon-name-part-type="species" reg="vegetus">vegetus</tp:taxon-name-part></tp:taxon-name></italic> (≡<tp:taxon-name><tp:taxon-name-part taxon-name-part-type="genus" reg="Senecio">S.</tp:taxon-name-part> <tp:taxon-name-part taxon-name-part-type="species" reg="humillimus">humillimus</tp:taxon-name-part> <tp:taxon-name-part taxon-name-part-type="infraspecific-rank">var.</tp:taxon-name-part> <tp:taxon-name-part taxon-name-part-type="variety" reg="vegetus">vegetus</tp:taxon-name-part></tp:taxon-name> Weddell) might be explained by the fact that one of the syntypes (P [P01816588]) contains mixed material and some plants certainly correspond to <italic><tp:taxon-name><tp:taxon-name-part taxon-name-part-type="genus" reg="Senecio">S.</tp:taxon-name-part> <tp:taxon-name-part taxon-name-part-type="species" reg="melanandrus">melanandrus</tp:taxon-name-part></tp:taxon-name></italic> (the individual on the left hand and likely the fragment at the right hand below). The syntype P <!--PageBreak -->[P01816917], not containing admixtures, shows plainly glabrous plants with the leaves entire and obtuse at the apex. Therefore, and in disagreement with Cabrera, we consider that <italic><tp:taxon-name><tp:taxon-name-part taxon-name-part-type="genus" reg="Senecio">S.</tp:taxon-name-part> <tp:taxon-name-part taxon-name-part-type="species" reg="vegetus">vegetus</tp:taxon-name-part></tp:taxon-name></italic> and <italic><tp:taxon-name><tp:taxon-name-part taxon-name-part-type="genus" reg="Senecio">S.</tp:taxon-name-part> <tp:taxon-name-part taxon-name-part-type="species" reg="melanandrus">melanandrus</tp:taxon-name-part></tp:taxon-name></italic> correspond to distinct taxonomic entities. The former belongs to the subgroup with yellowish anthers, style branches, and corollas whereas the latter is a member of the subgroup displaying blackish anthers and style branches and whitish corollas. However, it is important to point out that the accurate taxonomic position of <italic><tp:taxon-name><tp:taxon-name-part taxon-name-part-type="genus" reg="Senecio">S.</tp:taxon-name-part> <tp:taxon-name-part taxon-name-part-type="species" reg="vegetus">vegetus</tp:taxon-name-part></tp:taxon-name></italic> remains uncertain. Because of the number of involucral bracts, the leaf morphology, the yellowish corollas, and the presumed glabrous achenes, we believe that this taxon is related to <italic><tp:taxon-name><tp:taxon-name-part taxon-name-part-type="genus" reg="Senecio">S.</tp:taxon-name-part> <tp:taxon-name-part taxon-name-part-type="species" reg="gamolepis">gamolepis</tp:taxon-name-part></tp:taxon-name></italic> Cabrera. Additional studies are needed to establish its correct taxonomic position. For the time being, we prefer not including it in the key.</p><p>Our efforts to locate the type material of <tp:taxon-name><tp:taxon-name-part taxon-name-part-type="genus" reg="Senecio">S.</tp:taxon-name-part> <tp:taxon-name-part taxon-name-part-type="species" reg="humillimus">humillimus</tp:taxon-name-part> <tp:taxon-name-part taxon-name-part-type="infraspecific-rank">var.</tp:taxon-name-part> <tp:taxon-name-part taxon-name-part-type="variety" reg="melanolepis">melanolepis</tp:taxon-name-part></tp:taxon-name> Wedd. were unsuccessful. In fact, all the collections cited in the protologue that were located correspond to the other varieties described by Weddell. For that reason, we selected as the <!--PageBreak -->neotype a Mandon collection that perfectly matches the diagnosis provided by Weddell. Moreover, it was identified as <tp:taxon-name><tp:taxon-name-part taxon-name-part-type="genus" reg="Senecio">S.</tp:taxon-name-part> <tp:taxon-name-part taxon-name-part-type="species" reg="humillimus">humillimus</tp:taxon-name-part> <tp:taxon-name-part taxon-name-part-type="infraspecific-rank">var.</tp:taxon-name-part> <tp:taxon-name-part taxon-name-part-type="variety" reg="melanolepis">melanolepis</tp:taxon-name-part></tp:taxon-name> by Schultz Bipontinus [see <xref ref-type="bibr" rid="B15">Mandon (1865)</xref>], which supports our interpretation of this taxon. The specimen P03730757 is excluded because it contains mixed material.</p><p>The holotype of the name <italic><tp:taxon-name><tp:taxon-name-part taxon-name-part-type="genus" reg="Senecio">S.</tp:taxon-name-part> <tp:taxon-name-part taxon-name-part-type="species" reg="canoi">canoi</tp:taxon-name-part></tp:taxon-name></italic> should be housed at USM (<xref ref-type="bibr" rid="B17">Montesinos-Tubée et al. 2015</xref>); however, it was not located. The paratype <italic>Gonzáles 3429</italic> (USM) was also not located at USM. As a result, we studied the collections <italic>Gonzáles 3428</italic> and <italic>Gonzáles 3441</italic> (USM), both collected around the <italic>locus classicus</italic> on the same day as the paratype. Likewise, the holotype of <tp:taxon-name><tp:taxon-name-part taxon-name-part-type="genus" reg="Senecio">Senecio</tp:taxon-name-part> <tp:taxon-name-part taxon-name-part-type="species" reg="vegetus">vegetus</tp:taxon-name-part> <tp:taxon-name-part taxon-name-part-type="infraspecific-rank">var.</tp:taxon-name-part> <tp:taxon-name-part taxon-name-part-type="variety" reg="lobatus">lobatus</tp:taxon-name-part></tp:taxon-name> appears to be missing (Arne Anderberg in litt.). Cabrera indicated as paratype the collection <italic>Mandon 108</italic>, which is here selected as neotype for <tp:taxon-name><tp:taxon-name-part taxon-name-part-type="genus" reg="Senecio">S.</tp:taxon-name-part> <tp:taxon-name-part taxon-name-part-type="species" reg="humillimus">humillimus</tp:taxon-name-part> <tp:taxon-name-part taxon-name-part-type="infraspecific-rank">var.</tp:taxon-name-part> <tp:taxon-name-part taxon-name-part-type="variety" reg="melanolepis">melanolepis</tp:taxon-name-part></tp:taxon-name>.</p><p>Finally, in order to remove any uncertainty surrounding the application of this name, and considering that the conditions of the type material are deficient for a proper study of the diagnostic characters, we consider it appropriate to designate an epitype. The selected specimen is <italic>Buchtien 1589</italic> (US00622639) from Chacaltaya, a mountain not far from the <italic>locus classicus</italic> of <italic><tp:taxon-name><tp:taxon-name-part taxon-name-part-type="genus" reg="Werneria">W.</tp:taxon-name-part> <tp:taxon-name-part taxon-name-part-type="species" reg="melanandra">melanandra</tp:taxon-name-part></tp:taxon-name></italic>. A duplicate was found at US.</p></tp:treatment-sec><tp:treatment-sec sec-type="material" id="SECID0EG4AE"><title>Selected specimens examined.</title><p><bold>BOLIVIA. Cochabamba</bold>: Arque, Cruce Ventilla, <named-content xmlns:xlink="http://www.w3.org/1999/xlink" content-type="dwc:verbatimCoordinates" xlink:type="simple"><named-content content-type="geo-json" specific-use="{&#34;type&#34;:&#34;Point&#34;,&#34;coordinates&#34;:[-66.666667,-17.766667]}" id="NCID0ER4AE" xlink:type="simple">17°46'S, 66°40'W</named-content></named-content>, 17 May 1981, O. Murgia 276 (LPB); cordillera del Tunari, cumbres del cerro Tunari, <named-content xmlns:xlink="http://www.w3.org/1999/xlink" content-type="dwc:verbatimCoordinates" xlink:type="simple"><named-content content-type="geo-json" specific-use="{&#34;type&#34;:&#34;Point&#34;,&#34;coordinates&#34;:[-66.383333,-17.283333]}" id="NCID0EZ4AE" xlink:type="simple">17°17'S, 66°23'W</named-content></named-content>, 25 Mar 1990, G. Navarro 653 (BOLV); Tapacarí, arriba rancho Wacakhariña, 3 km al NE de Japo K’asa (km 125 Cbba-Oruro), <named-content xmlns:xlink="http://www.w3.org/1999/xlink" content-type="dwc:verbatimCoordinates" xlink:type="simple"><named-content content-type="geo-json" specific-use="{&#34;type&#34;:&#34;Point&#34;,&#34;coordinates&#34;:[-66.750000,-17.650000]}" id="NCID0EB5AE" xlink:type="simple">17°39'S, 66°45'W</named-content></named-content>, 9 Mar 1995, H.U. Pestalozzi 446 (BOLV); Tiraque, P.N. Carrasco, cordillera Juno, <named-content xmlns:xlink="http://www.w3.org/1999/xlink" content-type="dwc:verbatimCoordinates" xlink:type="simple"><named-content content-type="geo-json" specific-use="{&#34;type&#34;:&#34;Point&#34;,&#34;coordinates&#34;:[-65.683333,-17.300000]}" id="NCID0EJ5AE" xlink:type="simple">17°18'S, 65°41'W</named-content></named-content>, 18 Mar 2001, M. Zárate &amp; D. Méndez 1087 (LPB); <bold>La Paz</bold>: Murillo, La Paz 32 km hacia Unduavi, <named-content xmlns:xlink="http://www.w3.org/1999/xlink" content-type="dwc:verbatimCoordinates" xlink:type="simple"><named-content content-type="geo-json" specific-use="{&#34;type&#34;:&#34;Point&#34;,&#34;coordinates&#34;:[-68.033333,-16.316667]}" id="NCID0ET5AE" xlink:type="simple">16°19'S, 68°2'W</named-content></named-content>, 3 Apr 1983, S.G. Beck 7952 (LPB); Murillo, camino La Paz-Lambate, cerca Apacheta entrando al desvío hacia el Illimani, 2 km entrando hacia Milla Milla, <named-content xmlns:xlink="http://www.w3.org/1999/xlink" content-type="dwc:verbatimCoordinates" xlink:type="simple"><named-content content-type="geo-json" specific-use="{&#34;type&#34;:&#34;Point&#34;,&#34;coordinates&#34;:[-67.866667,-16.566667]}" id="NCID0E25AE" xlink:type="simple">16°34'S, 67°52'W</named-content></named-content>, 6 Apr 2012, S.G. Beck 32782 (LPB); Murillo, La Paz subiendo el valle Kaluyo hasta el albergue ecoturístico Pampalarama, <named-content xmlns:xlink="http://www.w3.org/1999/xlink" content-type="dwc:verbatimCoordinates" xlink:type="simple"><named-content content-type="geo-json" specific-use="{&#34;type&#34;:&#34;Point&#34;,&#34;coordinates&#34;:[-68.066667,-16.316667]}" id="NCID0ED6AE" xlink:type="simple">16°19'S, 68°4'W</named-content></named-content>, 22 Mar 2009, S.G. Beck 33091 (LPB); Murillo, subiendo el valle de Irpavi hasta Palcoma, subiendo el río Hati Jahuira, <named-content xmlns:xlink="http://www.w3.org/1999/xlink" content-type="dwc:verbatimCoordinates" xlink:type="simple"><named-content content-type="geo-json" specific-use="{&#34;type&#34;:&#34;Point&#34;,&#34;coordinates&#34;:[-67.950000,-16.416667]}" id="NCID0EL6AE" xlink:type="simple">16°25'S, 67°57'W</named-content></named-content>, 26 Apr 2013, S.G. Beck 34141 (LPB); Los Andes, above cumbre (pass) on rd. through Hichu-Kkota valley on rd. to mina La Fabulosa, 21 km from base of lag. Khara Kkota, <named-content xmlns:xlink="http://www.w3.org/1999/xlink" content-type="dwc:verbatimCoordinates" xlink:type="simple"><named-content content-type="geo-json" specific-use="{&#34;type&#34;:&#34;Point&#34;,&#34;coordinates&#34;:[-68.333333,-16.166667]}" id="NCID0ET6AE" xlink:type="simple">16°10'S, 68°20'W</named-content></named-content>, 29 Apr 1995, V.A. Funk 11406 (US; the duplicate at LPB corresponds to <italic><tp:taxon-name><tp:taxon-name-part taxon-name-part-type="genus" reg="Werneria">Werneria</tp:taxon-name-part> <tp:taxon-name-part taxon-name-part-type="species" reg="apiculata">apiculata</tp:taxon-name-part></tp:taxon-name></italic> Sch. Bip.); Murillo, Zonga valley, laguna Pata Kkota, 1.5 km S of pass, <named-content xmlns:xlink="http://www.w3.org/1999/xlink" content-type="dwc:verbatimCoordinates" xlink:type="simple"><named-content content-type="geo-json" specific-use="{&#34;type&#34;:&#34;Point&#34;,&#34;coordinates&#34;:[-68.116667,-16.300000]}" id="NCID0EHAAG" xlink:type="simple">16°18'S, 68°7'W</named-content></named-content>, 11 Apr 1995, V.A. Funk &amp; N. Bernal 11270 (LPB, US); Murillo, nev. Huayna Potosí, E slopes above rd., <named-content xmlns:xlink="http://www.w3.org/1999/xlink" content-type="dwc:verbatimCoordinates" xlink:type="simple"><named-content content-type="geo-json" specific-use="{&#34;type&#34;:&#34;Point&#34;,&#34;coordinates&#34;:[-68.133333,-16.283333]}" id="NCID0EPAAG" xlink:type="simple">16°17'S, 68°8'W</named-content></named-content>, 12 Apr 1995, V.A. Funk &amp; N. Bernal 11284A (US); Franz Tamayo, Canhuma (Ulla-Ulla), subiendo al cerro Laramani, <named-content xmlns:xlink="http://www.w3.org/1999/xlink" content-type="dwc:verbatimCoordinates" xlink:type="simple"><named-content content-type="geo-json" specific-use="{&#34;type&#34;:&#34;Point&#34;,&#34;coordinates&#34;:[-69.100000,-15.000000]}" id="NCID0EXAAG" xlink:type="simple">15°0'S, 69°6'W</named-content></named-content>, 22 Jan 1983, X. Menhofer 1901 (US); Franz Tamayo, estancia Okaria (Ulla-Ulla), <named-content xmlns:xlink="http://www.w3.org/1999/xlink" content-type="dwc:verbatimCoordinates" xlink:type="simple"><named-content content-type="geo-json" specific-use="{&#34;type&#34;:&#34;Point&#34;,&#34;coordinates&#34;:[-69.100000,-15.050000]}" id="NCID0E6AAG" xlink:type="simple">15°3'S, 69°6'W</named-content></named-content>, 24 Feb 1983, X. Menhofer 2013 (LPB); Murillo, 3.4 km N of Milluni on road to Zongo, <named-content xmlns:xlink="http://www.w3.org/1999/xlink" content-type="dwc:verbatimCoordinates" xlink:type="simple"><named-content content-type="geo-json" specific-use="{&#34;type&#34;:&#34;Point&#34;,&#34;coordinates&#34;:[-68.116667,-16.300000]}" id="NCID0EHBAG" xlink:type="simple">16°18'S, 68°7'W</named-content></named-content>, 25 Apr 1985, J.C. Solomon &amp; M. Moraes 13440 (LPB, US); Ingavi, cantón Jesús de Machaca, comunidad Titicani-Tacaca, a 20 km de Guaqui, <named-content xmlns:xlink="http://www.w3.org/1999/xlink" content-type="dwc:verbatimCoordinates" xlink:type="simple"><named-content content-type="geo-json" specific-use="{&#34;type&#34;:&#34;Point&#34;,&#34;coordinates&#34;:[-68.816667,-16.683333]}" id="NCID0EPBAG" xlink:type="simple">16°41'S, 68°49'W</named-content></named-content>, 8 Apr 1989, X. Villavicencio 457 (LPB); <bold>Oruro</bold>: Eduardo Abaroa, Challapata, comunidad Churacani, cerca a la laguna Chullumpiri, <named-content xmlns:xlink="http://www.w3.org/1999/xlink" content-type="dwc:verbatimCoordinates" xlink:type="simple"><named-content content-type="geo-json" specific-use="{&#34;type&#34;:&#34;Point&#34;,&#34;coordinates&#34;:[-66.666667,-18.916667]}" id="NCID0EZBAG" xlink:type="simple">18°55'S, 66°40'W</named-content></named-content>, 1 Apr 2018, M. Guzmán 125 (LPB); Sajama, nevado de Sajama, sur del cerro Jasasuni [Asa-asuni], <named-content xmlns:xlink="http://www.w3.org/1999/xlink" content-type="dwc:verbatimCoordinates" xlink:type="simple"><named-content content-type="geo-json" specific-use="{&#34;type&#34;:&#34;Point&#34;,&#34;coordinates&#34;:[-68.916667,-18.183333]}" id="NCID0EBCAG" xlink:type="simple">18°11'S, 68°55'W</named-content></named-content>, 18 <!--PageBreak -->Mar 1984, M. Liberman 821 (LPB, US); Sajama, cantón Sajama, <named-content xmlns:xlink="http://www.w3.org/1999/xlink" content-type="dwc:verbatimCoordinates" xlink:type="simple"><named-content content-type="geo-json" specific-use="{&#34;type&#34;:&#34;Point&#34;,&#34;coordinates&#34;:[-68.916667,-18.166667]}" id="NCID0ELCAG" xlink:type="simple">18°10'S, 68°55'W</named-content></named-content>, 17 Feb 1998, F. Loza de la Cruz 315 (LPB); <bold>Potosí</bold>: cordillera Kari Kari, aprox. 3.2 km arriba de la laguna San Sebastián, <named-content xmlns:xlink="http://www.w3.org/1999/xlink" content-type="dwc:verbatimCoordinates" xlink:type="simple"><named-content content-type="geo-json" specific-use="{&#34;type&#34;:&#34;Point&#34;,&#34;coordinates&#34;:[-65.683333,-19.616667]}" id="NCID0EVCAG" xlink:type="simple">19°37'S, 65°41'W</named-content></named-content>, 13 Feb 2019, J. Calvo &amp; M. Zárate 7872 (BOLV); José M. Linares Lizarazu, comunidad Alkatuyo, cerro Ichurata, 53 km SE de Potosí, 14 km al N de la escuela de Alkatuyo, <named-content xmlns:xlink="http://www.w3.org/1999/xlink" content-type="dwc:verbatimCoordinates" xlink:type="simple"><named-content content-type="geo-json" specific-use="{&#34;type&#34;:&#34;Point&#34;,&#34;coordinates&#34;:[-65.550000,-19.883333]}" id="NCID0E4CAG" xlink:type="simple">19°53'S, 65°33'W</named-content></named-content>, 22 Jan 1994, F. Marino 309 (LPB). <bold>PERU. Apurímac</bold>: Antabamba, Juan Espinoza Medrano, paraje Ccanccahuane a 18 km al S de la comunidad campesina de Mollebamba, zona Minaminayoc, <named-content xmlns:xlink="http://www.w3.org/1999/xlink" content-type="dwc:verbatimCoordinates" xlink:type="simple"><named-content content-type="geo-json" specific-use="{&#34;type&#34;:&#34;Point&#34;,&#34;coordinates&#34;:[-72.866667,-14.483333]}" id="NCID0EHDAG" xlink:type="simple">14°29'S, 72°52'W</named-content></named-content>, 5 Jun 2017, B. Espinoza-Prieto 534 (USM); <bold>Arequipa</bold>: pr. Chivay, ladera S del nevado Huarancante, <named-content xmlns:xlink="http://www.w3.org/1999/xlink" content-type="dwc:verbatimCoordinates" xlink:type="simple"><named-content content-type="geo-json" specific-use="{&#34;type&#34;:&#34;Point&#34;,&#34;coordinates&#34;:[-71.533333,-15.750000]}" id="NCID0ERDAG" xlink:type="simple">15°45'S, 71°32'W</named-content></named-content>, 1 Apr 2005, C. Aedo &amp; A. Galán 11022 (MA, USM); Castilla, Orcopampa, minas de Poracota, cerca a quebrada Faculla, <named-content xmlns:xlink="http://www.w3.org/1999/xlink" content-type="dwc:verbatimCoordinates" xlink:type="simple"><named-content content-type="geo-json" specific-use="{&#34;type&#34;:&#34;Point&#34;,&#34;coordinates&#34;:[-72.533333,-15.233333]}" id="NCID0EZDAG" xlink:type="simple">15°14'S, 72°32'W</named-content></named-content>, 20 Apr 2011, H. Beltrán 7112 (USM); La Unión, Huaynacotas, Sarajorepampa, <named-content xmlns:xlink="http://www.w3.org/1999/xlink" content-type="dwc:verbatimCoordinates" xlink:type="simple"><named-content content-type="geo-json" specific-use="{&#34;type&#34;:&#34;Point&#34;,&#34;coordinates&#34;:[-72.783333,-15.016667]}" id="NCID0EBEAG" xlink:type="simple">15°1'S, 72°47'W</named-content></named-content>, 18 Mar 2011, D. Montesinos 2949 (USM); <bold>Ayacucho</bold>: Huanca Sancos, Putajasa, <named-content xmlns:xlink="http://www.w3.org/1999/xlink" content-type="dwc:verbatimCoordinates" xlink:type="simple"><named-content content-type="geo-json" specific-use="{&#34;type&#34;:&#34;Point&#34;,&#34;coordinates&#34;:[-74.233333,-14.100000]}" id="NCID0ELEAG" xlink:type="simple">14°6'S, 74°14'W</named-content></named-content>, 24 Feb 2002, A. Cano et al. 11963 (USM); Huanta, mt. Razuhuilca, <named-content xmlns:xlink="http://www.w3.org/1999/xlink" content-type="dwc:verbatimCoordinates" xlink:type="simple"><named-content content-type="geo-json" specific-use="{&#34;type&#34;:&#34;Point&#34;,&#34;coordinates&#34;:[-74.150000,-12.866667]}" id="NCID0ETEAG" xlink:type="simple">12°52'S, 74°9'W</named-content></named-content>, 4–6 Feb 1926, A. Weberbauer 7491 (CONC, F); <bold>Cusco</bold>: Chumbivilcas, Santo Tomás, compañía minera Azuca (borde departamental Cusco-Apurímac), <named-content xmlns:xlink="http://www.w3.org/1999/xlink" content-type="dwc:verbatimCoordinates" xlink:type="simple"><named-content content-type="geo-json" specific-use="{&#34;type&#34;:&#34;Point&#34;,&#34;coordinates&#34;:[-72.416667,-14.583333]}" id="NCID0E4EAG" xlink:type="simple">14°35'S, 72°25'W</named-content></named-content>, 13 Apr 2011, H. Beltrán 7032 (USM); Velille, Uchucarco, cerca a Soracocha, <named-content xmlns:xlink="http://www.w3.org/1999/xlink" content-type="dwc:verbatimCoordinates" xlink:type="simple"><named-content content-type="geo-json" specific-use="{&#34;type&#34;:&#34;Point&#34;,&#34;coordinates&#34;:[-71.733333,-14.433333]}" id="NCID0EFFAG" xlink:type="simple">14°26'S, 71°44'W</named-content></named-content>, 23 Apr 2015, P. Gonzáles 3600 (USM); Velille, Uchucarco, cerca a Soracocha, <named-content xmlns:xlink="http://www.w3.org/1999/xlink" content-type="dwc:verbatimCoordinates" xlink:type="simple"><named-content content-type="geo-json" specific-use="{&#34;type&#34;:&#34;Point&#34;,&#34;coordinates&#34;:[-71.733333,-14.433333]}" id="NCID0ENFAG" xlink:type="simple">14°26'S, 71°44'W</named-content></named-content>, 23 Apr 2015, P. Gonzáles 3601 (USM); cordillera de Vilcanota, cuenca de la laguna Sibinacocha, cerro Rititica, <named-content xmlns:xlink="http://www.w3.org/1999/xlink" content-type="dwc:verbatimCoordinates" xlink:type="simple"><named-content content-type="geo-json" specific-use="{&#34;type&#34;:&#34;Point&#34;,&#34;coordinates&#34;:[-71.066667,-13.750000]}" id="NCID0EVFAG" xlink:type="simple">13°45'S, 71°4'W</named-content></named-content>, 5 Mar 2019, R.I. Meneses et al. 6968 (LPB); <bold>Huancavelica</bold>: Huaytará, Pilpichaca (abra Apacheta), <named-content xmlns:xlink="http://www.w3.org/1999/xlink" content-type="dwc:verbatimCoordinates" xlink:type="simple"><named-content content-type="geo-json" specific-use="{&#34;type&#34;:&#34;Point&#34;,&#34;coordinates&#34;:[-74.733333,-13.333333]}" id="NCID0E6FAG" xlink:type="simple">13°20'S, 74°44'W</named-content></named-content>, 4 Jul 2010, A. Cano, W. Mendoza &amp; A. Delgado 19680 (USM); Huachocolpa, alrededores de la unidad minera Caudalosa, <named-content xmlns:xlink="http://www.w3.org/1999/xlink" content-type="dwc:verbatimCoordinates" xlink:type="simple"><named-content content-type="geo-json" specific-use="{&#34;type&#34;:&#34;Point&#34;,&#34;coordinates&#34;:[-75.000000,-13.066667]}" id="NCID0EHGAG" xlink:type="simple">13°4'S, 75°0'W</named-content></named-content>, 23–31 Mar 2015, P. Gonzáles 3568 (USM); Castrovirreyna, cordillera between Pisco and Ayacucho, <named-content xmlns:xlink="http://www.w3.org/1999/xlink" content-type="dwc:verbatimCoordinates" xlink:type="simple"><named-content content-type="geo-json" specific-use="{&#34;type&#34;:&#34;Point&#34;,&#34;coordinates&#34;:[-75.300000,-13.266667]}" id="NCID0EPGAG" xlink:type="simple">13°16'S, 75°18'W</named-content></named-content>, May 1910, A. Weberbauer 5446 (F, GH); <bold>Moquegua</bold>: General Sánchez Cerro, Ubinas, S of Pillone, <named-content xmlns:xlink="http://www.w3.org/1999/xlink" content-type="dwc:verbatimCoordinates" xlink:type="simple"><named-content content-type="geo-json" specific-use="{&#34;type&#34;:&#34;Point&#34;,&#34;coordinates&#34;:[-70.816667,-16.166667]}" id="NCID0EZGAG" xlink:type="simple">16°10'S, 70°49'W</named-content></named-content>, 24 Mar 2013, D. Montesinos 4023 (USM); General Sánchez Cerro, Ubinas, Matazo, <named-content xmlns:xlink="http://www.w3.org/1999/xlink" content-type="dwc:verbatimCoordinates" xlink:type="simple"><named-content content-type="geo-json" specific-use="{&#34;type&#34;:&#34;Point&#34;,&#34;coordinates&#34;:[-70.816667,-16.166667]}" id="NCID0EBHAG" xlink:type="simple">16°10'S, 70°49'W</named-content></named-content>, 28 Mar 2015, D. Montesinos 4242 (USM); General Sánchez Cerro, Ubinas, Querala, <named-content xmlns:xlink="http://www.w3.org/1999/xlink" content-type="dwc:verbatimCoordinates" xlink:type="simple"><named-content content-type="geo-json" specific-use="{&#34;type&#34;:&#34;Point&#34;,&#34;coordinates&#34;:[-70.816667,-16.166667]}" id="NCID0EJHAG" xlink:type="simple">16°10'S, 70°49'W</named-content></named-content>, 2 Mar 2018, D. Montesinos 5918 (USM); <bold>Puno</bold>: just W of abra on unpaved track, ca. 17 km from Puno-Ananea rd., <named-content xmlns:xlink="http://www.w3.org/1999/xlink" content-type="dwc:verbatimCoordinates" xlink:type="simple"><named-content content-type="geo-json" specific-use="{&#34;type&#34;:&#34;Point&#34;,&#34;coordinates&#34;:[-69.683333,-14.683333]}" id="NCID0ETHAG" xlink:type="simple">14°41'S, 69°41'W</named-content></named-content>, 16 Mar 2014, V.A. Funk, M. Diazgranados &amp; E. Cochachin 13184 (US, USM); Carabaya, Corani, Chacaconiza, <named-content xmlns:xlink="http://www.w3.org/1999/xlink" content-type="dwc:verbatimCoordinates" xlink:type="simple"><named-content content-type="geo-json" specific-use="{&#34;type&#34;:&#34;Point&#34;,&#34;coordinates&#34;:[-70.666667,-14.016667]}" id="NCID0E2HAG" xlink:type="simple">14°1'S, 70°40'W</named-content></named-content>, 14 Jan 2015, P. Gonzáles 3428 (USM); Carabaya, Corani, Chacaconiza, <named-content xmlns:xlink="http://www.w3.org/1999/xlink" content-type="dwc:verbatimCoordinates" xlink:type="simple"><named-content content-type="geo-json" specific-use="{&#34;type&#34;:&#34;Point&#34;,&#34;coordinates&#34;:[-70.666667,-14.050000]}" id="NCID0EDIAG" xlink:type="simple">14°3'S, 70°40'W</named-content></named-content>, 14 Jan 2015, P. Gonzáles 3441 (USM); Carabaya, Corani, Chacaconiza, <named-content xmlns:xlink="http://www.w3.org/1999/xlink" content-type="dwc:verbatimCoordinates" xlink:type="simple"><named-content content-type="geo-json" specific-use="{&#34;type&#34;:&#34;Point&#34;,&#34;coordinates&#34;:[-70.666667,-14.050000]}" id="NCID0ELIAG" xlink:type="simple">14°3'S, 70°40'W</named-content></named-content>, 14 Jan 2015, P. Gonzáles 3444 (USM); Carabaya, alrededores de Condena, <named-content xmlns:xlink="http://www.w3.org/1999/xlink" content-type="dwc:verbatimCoordinates" xlink:type="simple"><named-content content-type="geo-json" specific-use="{&#34;type&#34;:&#34;Point&#34;,&#34;coordinates&#34;:[-70.633333,-13.766667]}" id="NCID0ETIAG" xlink:type="simple">13°46'S, 70°38'W</named-content></named-content>, 9 Nov 2017, H. Trinidad 4192 (USM).</p></tp:treatment-sec><ref-list><ref id="B23"><mixed-citation xmlns:xlink="http://www.w3.org/1999/xlink" xlink:type="simple"><person-group><name name-style="western"><surname>Rockhausen</surname><given-names>M</given-names></name></person-group> (<year>1939</year>) Verwandtschaft und Gliederung der Compositen-Gattung <italic><tp:taxon-name><tp:taxon-name-part taxon-name-part-type="genus">Werneria.</tp:taxon-name-part></tp:taxon-name></italic> Botanische Jahrbücher für Systematik, Pflanzengeschichte und Pflanzengeographie 70: 273–342.</mixed-citation></ref><ref id="B5"><mixed-citation xmlns:xlink="http://www.w3.org/1999/xlink" xlink:type="simple"><person-group><name name-style="western"><surname>Cabrera</surname><given-names>AL</given-names></name></person-group> (<year>1955</year>) <article-title>Notas sobre los <italic><tp:taxon-name><tp:taxon-name-part taxon-name-part-type="genus">Senecio</tp:taxon-name-part></tp:taxon-name></italic> sudamericanos, VIII. Notas del Museo de La Plata.</article-title><source>Botánica</source><volume>18</volume>(<issue>89</issue>): <fpage>191</fpage>–<lpage>240</lpage>.</mixed-citation></ref><ref id="B7"><mixed-citation xmlns:xlink="http://www.w3.org/1999/xlink" xlink:type="simple"><person-group><name name-style="western"><surname>Cabrera</surname><given-names>AL</given-names></name></person-group> (<year>1985</year>) <article-title>El género <italic><tp:taxon-name><tp:taxon-name-part taxon-name-part-type="genus">Senecio</tp:taxon-name-part></tp:taxon-name></italic> (<tp:taxon-name><tp:taxon-name-part taxon-name-part-type="family">Compositae</tp:taxon-name-part></tp:taxon-name>) en Bolivia.</article-title><source>Darwiniana</source><volume>26</volume>: <fpage>79</fpage>–<lpage>217</lpage>. <ext-link xlink:type="simple" ext-link-type="uri" xlink:href="http://www.jstor.org/stable/23218127">http://www.jstor.org/stable/23218127</ext-link></mixed-citation></ref><ref id="B27"><mixed-citation xmlns:xlink="http://www.w3.org/1999/xlink" xlink:type="simple"><person-group><name name-style="western"><surname>Weddell</surname><given-names>HA</given-names></name></person-group> (<year>1856</year>) Chloris andina, vol. 1, part 3. Chez P. Bertrand, Paris, 57–136.</mixed-citation></ref><ref id="B2"><mixed-citation xmlns:xlink="http://www.w3.org/1999/xlink" xlink:type="simple"><person-group><name name-style="western"><surname>Beltrán</surname><given-names>H</given-names></name></person-group> (<year>2008</year>) <article-title>Dos especies nuevas de <italic><tp:taxon-name><tp:taxon-name-part taxon-name-part-type="genus">Senecio</tp:taxon-name-part></tp:taxon-name></italic> (<tp:taxon-name><tp:taxon-name-part taxon-name-part-type="family">Asteraceae</tp:taxon-name-part></tp:taxon-name>: <tp:taxon-name><tp:taxon-name-part taxon-name-part-type="tribe">Senecioneae</tp:taxon-name-part></tp:taxon-name>) del Perú.</article-title><source>Arnaldoa</source><volume>15</volume>: <fpage>211</fpage>–<lpage>215</lpage>.</mixed-citation></ref><ref id="B16"><mixed-citation xmlns:xlink="http://www.w3.org/1999/xlink" xlink:type="simple"><person-group><name name-style="western"><surname>Montesinos-Tubée</surname><given-names>DB</given-names></name></person-group> (<year>2014</year>) <article-title>Three new caespitose species of <italic><tp:taxon-name><tp:taxon-name-part taxon-name-part-type="genus">Senecio</tp:taxon-name-part></tp:taxon-name></italic> (<tp:taxon-name><tp:taxon-name-part taxon-name-part-type="family">Asteraceae</tp:taxon-name-part></tp:taxon-name>, <tp:taxon-name><tp:taxon-name-part taxon-name-part-type="tribe">Senecioneae</tp:taxon-name-part></tp:taxon-name>) from South Peru.</article-title><source>PhytoKeys</source><volume>39</volume>: <fpage>1</fpage>–<lpage>17</lpage>. <ext-link xlink:type="simple" ext-link-type="doi" xlink:href="10.3897/phytokeys.39.7668">https://doi.org/10.3897/phytokeys.39.7668</ext-link></mixed-citation></ref><ref id="B17"><mixed-citation xmlns:xlink="http://www.w3.org/1999/xlink" xlink:type="simple"><person-group><name name-style="western"><surname>Montesinos-Tubée</surname><given-names>DB</given-names></name><name name-style="western"><surname>Gonzáles</surname><given-names>P</given-names></name><name name-style="western"><surname>Navarro</surname><given-names>E</given-names></name></person-group> (<year>2015</year>) <italic><tp:taxon-name><tp:taxon-name-part taxon-name-part-type="genus">Senecio</tp:taxon-name-part> <tp:taxon-name-part taxon-name-part-type="species">canoi</tp:taxon-name-part></tp:taxon-name></italic> (<tp:taxon-name><tp:taxon-name-part taxon-name-part-type="family">Compositae</tp:taxon-name-part></tp:taxon-name>), una especie nueva de los Andes de Perú. Anales del Jardín Botánico de Madrid 72(2): e26. <ext-link xlink:type="simple" ext-link-type="doi" xlink:href="10.3989/ajbm.2409">https://doi.org/10.3989/ajbm.2409</ext-link></mixed-citation></ref><ref id="B9"><mixed-citation xmlns:xlink="http://www.w3.org/1999/xlink" xlink:type="simple"><person-group><name name-style="western"><surname>Calvo</surname><given-names>J</given-names></name><name name-style="western"><surname>Fuentes</surname><given-names>AF</given-names></name></person-group> (<year>2018</year>) <article-title>Three new caespitose species of <italic><tp:taxon-name><tp:taxon-name-part taxon-name-part-type="genus">Senecio</tp:taxon-name-part></tp:taxon-name></italic> (<tp:taxon-name><tp:taxon-name-part taxon-name-part-type="tribe">Senecioneae</tp:taxon-name-part></tp:taxon-name>, <tp:taxon-name><tp:taxon-name-part taxon-name-part-type="family">Compositae</tp:taxon-name-part></tp:taxon-name>) from Central Andes.</article-title><source>Phytotaxa</source><volume>375</volume>(<issue>1</issue>): <fpage>70</fpage>–<lpage>80</lpage>. <ext-link xlink:type="simple" ext-link-type="doi" xlink:href="10.11646/phytotaxa.375.1.3">https://doi.org/10.11646/phytotaxa.375.1.3</ext-link></mixed-citation></ref><ref id="B15"><mixed-citation xmlns:xlink="http://www.w3.org/1999/xlink" xlink:type="simple"><person-group><name name-style="western"><surname>Mandon</surname><given-names>MG</given-names></name></person-group> (<year>1865</year>) <article-title>Première liste des plantes des Andes boliviennes recueillies et distribuées.</article-title><source>Bulletin de la Société Botanique de France</source><volume>12</volume>(<issue>2</issue>): <fpage>79</fpage>–<lpage>83</lpage>. <ext-link xlink:type="simple" ext-link-type="doi" xlink:href="10.1080/00378941.1865.10827407">https://doi.org/10.1080/00378941.1865.10827407</ext-link></mixed-citation></ref></ref-list></tp:taxon-treatment>
