# Supplementary material for: New combinations and synonyms in discoid caespitose Andean Senecio (Senecioneae, Compositae)
Source: PhytoKeys. 2019 Oct 3;132:111–30. doi: 10.3897/phytokeys.132.38534 (PMC6787106; doi:10.3897/phytokeys.132.38534)
Supplement: XML Treatment for Senecio pygmophyllus [file phytokeys.132.38534-treatment2.xml]

<!DOCTYPE tp:taxon-treatment
  PUBLIC "-//TaxonX//DTD Taxonomic Treatment Publishing DTD v0 20100105//EN" "tax-treatment-NSO.dtd">
<tp:taxon-treatment xmlns:tp="http://www.plazi.org/taxpub"><tp:treatment-meta><kwd-group><label>Taxon classification</label><kwd><named-content xmlns:xlink="http://www.w3.org/1999/xlink" content-type="kingdom">Plantae</named-content></kwd><kwd><named-content xmlns:xlink="http://www.w3.org/1999/xlink" content-type="order">Asterales</named-content></kwd><kwd><named-content xmlns:xlink="http://www.w3.org/1999/xlink" content-type="family">Asteraceae</named-content></kwd></kwd-group><mixed-citation publication-type="journal"><person-group><name><surname>Calvo</surname><given-names>Joel</given-names></name><name><surname>Granda</surname><given-names>Arturo</given-names></name><name><surname>Funk</surname><given-names>Vicki A.</given-names></name></person-group><article-title>New combinations and synonyms in discoid caespitose Andean <italic><tp:taxon-name><tp:taxon-name-part taxon-name-part-type="genus" reg="Senecio">Senecio</tp:taxon-name-part></tp:taxon-name></italic> (<tp:taxon-name><tp:taxon-name-part taxon-name-part-type="tribe">Senecioneae</tp:taxon-name-part></tp:taxon-name>, <tp:taxon-name><tp:taxon-name-part taxon-name-part-type="family">Compositae</tp:taxon-name-part></tp:taxon-name>)</article-title><source>PhytoKeys</source><day>03</day><month>10</month><year>2019</year><volume>132</volume><fpage>111</fpage><lpage>130</lpage><pub-id pub-id-type="doi">10.3897/phytokeys.132.38534</pub-id></mixed-citation></tp:treatment-meta><tp:nomenclature><label>2.</label><tp:taxon-name><object-id xmlns:xlink="http://www.w3.org/1999/xlink" content-type="arpha" xlink:type="simple">0E069DFA-4C68-51DB-AAB2-94C157EB9832</object-id>
              <tp:taxon-name-part taxon-name-part-type="genus" reg="Senecio">Senecio</tp:taxon-name-part>
              <tp:taxon-name-part taxon-name-part-type="species" reg="pygmophyllus">pygmophyllus</tp:taxon-name-part>
              <object-id xmlns:xlink="http://www.w3.org/1999/xlink" content-type="ipni" xlink:type="simple">urn:lsid:ipni.org:names:60479387-2</object-id>
            </tp:taxon-name><tp:taxon-authority>(S.F. Blake) J.Calvo, A.Granda &amp; V.A.Funk</tp:taxon-authority><tp:taxon-status xmlns:xlink="http://www.w3.org/1999/xlink" xlink:type="simple">comb. nov.</tp:taxon-status><xref ref-type="fig" rid="F3">Figs 3C, D</xref><xref ref-type="fig" rid="F4">, 4C, D</xref><xref ref-type="fig" rid="F6">, 6</xref><!--PageBreak --><tp:nomenclature-citation-list><tp:nomenclature-citation><tp:taxon-name>
                  <tp:taxon-name-part taxon-name-part-type="genus" reg="Werneria">Werneria</tp:taxon-name-part> <tp:taxon-name-part taxon-name-part-type="species" reg="pygmophylla">pygmophylla</tp:taxon-name-part></tp:taxon-name><comment>S.F. Blake, J. Washington Acad. Sci. 18: 491. 1928. Type: Peru. Moquegua: cordillera East of Carumas, 4500–4600 m, 7–8 Mar 1925, A. We<!--PageBreak -->berbauer 7358 (holotype: F [F-552587]; isotypes: CONC [CONC-28864], G [G00356025], US [US00622822]).</comment></tp:nomenclature-citation><tp:nomenclature-citation><tp:taxon-name>
                  <tp:taxon-name-part taxon-name-part-type="genus" reg="Senecio">Senecio</tp:taxon-name-part> <tp:taxon-name-part taxon-name-part-type="species" reg="laucanus">laucanus</tp:taxon-name-part></tp:taxon-name><comment>Ricardi &amp; Martic., Gayana, Bot. 11: 17. 1964. Type: Chile. Arica-Parinacota: camino de Putre a Chucuyo, km 17, 4250 m, 12 Feb 1964, C. Marticorena, O. Matthei &amp; M. Quezada 208 (holotype: CONC [CONC-29864]; isotype: CONC), syn. nov.</comment></tp:nomenclature-citation></tp:nomenclature-citation-list></tp:nomenclature><tp:treatment-sec sec-type="description" id="SECID0ELLAG"><title>Description.</title><p>Caespitose perennial herb. Leaves long pseudopetiolate; leaf lamina 2.5–5.5 mm long, 2.4–5.5 mm wide, ovate to suborbiculate, obtuse at the apex, rounded to truncate at the base, typically crenate-lobate with 3–9 rounded lobes, revolute, usually strongly conduplicate downwards, pilose on both surfaces, somewhat fleshy, glaucous; pseudopetiole 5–25 mm long, flat, slightly broadened at the base, marginally ciliate. Capitulum discoid, solitary, terminal, sessile or subsessile; involucre 6–8 mm long, 7–10 mm wide. Involucral bracts 16–21, oblong-lanceolate, 2.5–4 mm long, 0.7–1.7 mm wide, partially fused at the base, smooth, with trichomes on the abaxial surface 0.5–0.8 mm long, dark purple- or blackish-tipped. Supplementary bracts ca. 3, linear, 6–7.5 mm long, 0.5–0.8 mm wide, smooth, three-quarters to as long as the involucral bracts, with trichomes on the margins, dark purple- or blackish-tipped. Disc florets 50–82, 3.5–5.1 mm long, 0.6–1 mm wide, 5-lobed, conspicuously differentiated in a distinct tube and campanulate limb, whitish. Anther bases auriculate, clearly acute, dark purple to blackish; filament collar balusterform. Style branches truncate with a crown of sweeping hairs, dark purple to blackish. Achenes 1.7–1.8(–2.5) mm long, ca. 0.5 mm wide, brownish, covered by dense indumentum of obtuse whitish myxogenic twin trichomes ca. 0.2 mm long; pappus 3–4.5 mm long, barbellate, whitish. Chromosome number: unknown.</p></tp:treatment-sec><tp:treatment-sec sec-type="Additional iconography" id="SECID0EQLAG"><title>Additional iconography.</title><p><xref ref-type="bibr" rid="B3">Blake (1928</xref>: pg. 496, fig. 1F, G, sub <italic><tp:taxon-name><tp:taxon-name-part taxon-name-part-type="genus" reg="Werneria">W.</tp:taxon-name-part> <tp:taxon-name-part taxon-name-part-type="species" reg="pygmophylla">pygmophylla</tp:taxon-name-part></tp:taxon-name></italic>); <xref ref-type="bibr" rid="B21">Ricardi and Marticorena (1964</xref>: pg. 19, fig. 6, sub <italic><tp:taxon-name><tp:taxon-name-part taxon-name-part-type="genus" reg="Senecio">S.</tp:taxon-name-part> <tp:taxon-name-part taxon-name-part-type="species" reg="laucanus">laucanus</tp:taxon-name-part></tp:taxon-name></italic>).</p></tp:treatment-sec><tp:treatment-sec sec-type="distribution" id="SECID0EUMAG"><title>Distribution and habitat.</title><p>Chile (Arica-Parinacota, N Tarapacá) and Peru (Moquegua) (Fig. <xref ref-type="fig" rid="F5">5</xref>). The species is also expected in the Peruvian department of Tacna and in the Bolivian region bordering northern Chile, although no collections have been studied from there. It grows in exposed places on sandy soils, between elevations of 4100–4700 m.</p><fig id="F6" position="float" orientation="portrait"><object-id xmlns:xlink="http://www.w3.org/1999/xlink" content-type="doi" xlink:type="simple">10.3897/phytokeys.132.38534.figure6</object-id><object-id xmlns:xlink="http://www.w3.org/1999/xlink" content-type="arpha" xlink:type="simple">01834927-CD1A-5D16-B590-714E14685BD2</object-id><label>Figure 6.</label><caption><p><italic><tp:taxon-name><tp:taxon-name-part taxon-name-part-type="genus" reg="Senecio">Senecio</tp:taxon-name-part> <tp:taxon-name-part taxon-name-part-type="species" reg="pygmophyllus">pygmophyllus</tp:taxon-name-part></tp:taxon-name></italic><bold>A</bold> habit (drawn from <italic>Funk et al. 13153</italic>) <bold>B</bold> leaf (drawn from <italic>Weberbauer 7358</italic>). Illustration by Alice Tangerini.</p></caption><graphic xmlns:xlink="http://www.w3.org/1999/xlink" xlink:href="phytokeys-132-111-g006.jpg" position="float" orientation="portrait" xlink:type="simple" id="oo_344482.jpg"><uri content-type="original_file" xlink:type="simple">https://binary.pensoft.net/fig/344482</uri></graphic></fig></tp:treatment-sec><tp:treatment-sec sec-type="phenology" id="SECID0E5NAG"><title>Phenology.</title><p>Collected in bloom from January to June, although full bloom probably takes place between March and April.</p></tp:treatment-sec><tp:treatment-sec sec-type="etymology" id="SECID0EDOAG"><title>Etymology.</title><p>The epithet refers to the resemblance of the leaves to a fist.</p></tp:treatment-sec><tp:treatment-sec sec-type="discussion" id="SECID0EIOAG"><title>Discussion.</title><p><xref ref-type="bibr" rid="B3">Blake (1928)</xref> placed his new species within <italic><tp:taxon-name><tp:taxon-name-part taxon-name-part-type="genus" reg="Werneria">Werneria</tp:taxon-name-part></tp:taxon-name></italic> arguing that the involucral bracts were connate half way. Otherwise, he assumed a close similarity between it and a <italic><tp:taxon-name><tp:taxon-name-part taxon-name-part-type="genus" reg="Senecio">Senecio</tp:taxon-name-part></tp:taxon-name></italic> species collected by Pennell here identified as <italic><tp:taxon-name><tp:taxon-name-part taxon-name-part-type="genus" reg="Senecio">S.</tp:taxon-name-part> <tp:taxon-name-part taxon-name-part-type="species" reg="moqueguensis">moqueguensis</tp:taxon-name-part></tp:taxon-name></italic> Montesinos (see protologue of <italic><tp:taxon-name><tp:taxon-name-part taxon-name-part-type="genus" reg="Werneria">W.</tp:taxon-name-part> <tp:taxon-name-part taxon-name-part-type="species" reg="pygmophylla">pygmophylla</tp:taxon-name-part></tp:taxon-name></italic>). It is certain that the involucral bracts of <italic><tp:taxon-name><tp:taxon-name-part taxon-name-part-type="genus" reg="Senecio">S.</tp:taxon-name-part> <tp:taxon-name-part taxon-name-part-type="species" reg="pygmophyllus">pygmophyllus</tp:taxon-name-part></tp:taxon-name></italic> are usually partially fused at the base; however, this character alone cannot be used as diagnostic to place a species in one or another genus. Rather, we prefer to base a decision on a set of characters, i.e., presence or absence of genuine supplementary bracts, involucral bracts free or fused at the base, achene trichomes <!--PageBreak -->myxogenic or not, and rosettiform or caespitose habit. Accordingly, we consider that this species should be placed within <italic><tp:taxon-name><tp:taxon-name-part taxon-name-part-type="genus" reg="Senecio">Senecio</tp:taxon-name-part></tp:taxon-name></italic> on the basis of the following characters: presence of supplementary bracts, myxogenic achene trichomes, and caespitose habit. This decision is also supported by the fact that it was inaccurately considered a synonym of <italic><tp:taxon-name><tp:taxon-name-part taxon-name-part-type="genus" reg="Senecio">S.</tp:taxon-name-part> <tp:taxon-name-part taxon-name-part-type="species" reg="digitatus">digitatus</tp:taxon-name-part></tp:taxon-name></italic> for a long time.</p><p><xref ref-type="bibr" rid="B23">Rockhausen (1939)</xref> was the first author who treated <italic><tp:taxon-name><tp:taxon-name-part taxon-name-part-type="genus" reg="Werneria">W.</tp:taxon-name-part> <tp:taxon-name-part taxon-name-part-type="species" reg="pygmophylla">pygmophylla</tp:taxon-name-part></tp:taxon-name></italic> as a heterotypic synonym of <italic><tp:taxon-name><tp:taxon-name-part taxon-name-part-type="genus" reg="Senecio">S.</tp:taxon-name-part> <tp:taxon-name-part taxon-name-part-type="species" reg="digitatus">digitatus</tp:taxon-name-part></tp:taxon-name></italic>. Since then, most authors followed his treatment (e.g., <xref ref-type="bibr" rid="B4">Cabrera 1949</xref>; <xref ref-type="bibr" rid="B11">Freire et al. 2014</xref>). <xref ref-type="bibr" rid="B22">Ricardi and Marticorena (1966)</xref>, in disagreement, concluded that they correspond to two distinct taxonomic entities. We agree with Ricardi and Marticorena’s treatment after studying the respective type materials, further collections from southern Peru and northern Chile, and living plants. The two species can be differentiated by their leaf shape and indumentum type. <italic><tp:taxon-name><tp:taxon-name-part taxon-name-part-type="genus" reg="Senecio">Senecio</tp:taxon-name-part> <tp:taxon-name-part taxon-name-part-type="species" reg="pygmophyllus">pygmophyllus</tp:taxon-name-part></tp:taxon-name></italic> has a lamina clearly differentiated from the pseudopetiole (petioliform base); usually the lamina is remarkably reduced when compared with the pseudopetiole length (at least in the more basal leaves). The lamina we observed were ovate to suborbicular, typically crenate-lobate with 3–9 rounded lobes and revolute margins (Fig. <xref ref-type="fig" rid="F4">4C</xref>). In contrast, <italic><tp:taxon-name><tp:taxon-name-part taxon-name-part-type="genus" reg="Senecio">S.</tp:taxon-name-part> <tp:taxon-name-part taxon-name-part-type="species" reg="digitatus">digitatus</tp:taxon-name-part></tp:taxon-name></italic><!--PageBreak -->has linear to slightly spatulate leaves narrowed at the base (Fig. <xref ref-type="fig" rid="F3">3E, F</xref>). This latter species is extremely variable with regard to the leaf margin, which can be dentate, pinnatipartite or distantly pinnatisect, with clearly acute teeth; however, specimens with entire leaves and even individuals displaying both entire and dentate leaves were occasionally observed. The leaf apex is acute and usually shows a whitish callus-like tip, whereas in <italic><tp:taxon-name><tp:taxon-name-part taxon-name-part-type="genus" reg="Senecio">S.</tp:taxon-name-part> <tp:taxon-name-part taxon-name-part-type="species" reg="pygmophyllus">pygmophyllus</tp:taxon-name-part></tp:taxon-name></italic> the apex is always plainly obtuse and unadorned (Fig. <xref ref-type="fig" rid="F3">3C</xref>, <xref ref-type="fig" rid="F4">4D</xref>). Both species usually have abundant indumentum on the leaves, involucre, and supplementary bracts but the type of trichomes differs and is useful to separate them from one other. The indumentum of <italic><tp:taxon-name><tp:taxon-name-part taxon-name-part-type="genus" reg="Senecio">S.</tp:taxon-name-part> <tp:taxon-name-part taxon-name-part-type="species" reg="pygmophyllus">pygmophyllus</tp:taxon-name-part></tp:taxon-name></italic> is pilose whereas in <italic><tp:taxon-name><tp:taxon-name-part taxon-name-part-type="genus" reg="Senecio">S.</tp:taxon-name-part> <tp:taxon-name-part taxon-name-part-type="species" reg="digitatus">digitatus</tp:taxon-name-part></tp:taxon-name></italic> the trichomes are clearly arachnoid, longer, and intermingled. Moreover, the indumentum of <italic><tp:taxon-name><tp:taxon-name-part taxon-name-part-type="genus" reg="Senecio">S.</tp:taxon-name-part> <tp:taxon-name-part taxon-name-part-type="species" reg="digitatus">digitatus</tp:taxon-name-part></tp:taxon-name></italic> is essentially concentrated on the adaxial surface, whereas in <italic><tp:taxon-name><tp:taxon-name-part taxon-name-part-type="genus" reg="Senecio">S.</tp:taxon-name-part> <tp:taxon-name-part taxon-name-part-type="species" reg="pygmophyllus">pygmophyllus</tp:taxon-name-part></tp:taxon-name></italic> the leaf lamina has trichomes on both surfaces. Their distribution areas do not overlap (Fig. <xref ref-type="fig" rid="F5">5</xref>).</p><p><italic><tp:taxon-name><tp:taxon-name-part taxon-name-part-type="genus" reg="Senecio">Senecio</tp:taxon-name-part> <tp:taxon-name-part taxon-name-part-type="species" reg="pygmophyllus">pygmophyllus</tp:taxon-name-part></tp:taxon-name></italic> might be confused with those forms of <italic><tp:taxon-name><tp:taxon-name-part taxon-name-part-type="genus" reg="Senecio">S.</tp:taxon-name-part> <tp:taxon-name-part taxon-name-part-type="species" reg="melanandrus">melanandrus</tp:taxon-name-part></tp:taxon-name></italic> displaying pilose, dentate leaves. A useful character to discriminate them from each other is the leaf shape, although some overlap has been detected in a few specimens. In <italic><tp:taxon-name><tp:taxon-name-part taxon-name-part-type="genus" reg="Senecio">S.</tp:taxon-name-part> <tp:taxon-name-part taxon-name-part-type="species" reg="pygmophyllus">pygmophyllus</tp:taxon-name-part></tp:taxon-name></italic> the leaves are clearly pseudopetiolate and the ratio lamina/pseudopetiole length usually is very low in the more basal leaves (Fig. <xref ref-type="fig" rid="F4">4D</xref>). In contrast, <italic><tp:taxon-name><tp:taxon-name-part taxon-name-part-type="genus" reg="Senecio">S.</tp:taxon-name-part> <tp:taxon-name-part taxon-name-part-type="species" reg="melanandrus">melanandrus</tp:taxon-name-part></tp:taxon-name></italic> displays a lamina progressively narrowed at the base (Fig. <xref ref-type="fig" rid="F3">3B</xref>). The distinctive pseudopetiole length of <italic><tp:taxon-name><tp:taxon-name-part taxon-name-part-type="genus" reg="Senecio">S.</tp:taxon-name-part> <tp:taxon-name-part taxon-name-part-type="species" reg="pygmophyllus">pygmophyllus</tp:taxon-name-part></tp:taxon-name></italic> might be an adaptation to the sandy soils where this species thrives because the plants usually appear to be partially sunken. Additionally, the number of disc florets tends to be higher in <italic><tp:taxon-name><tp:taxon-name-part taxon-name-part-type="genus" reg="Senecio">S.</tp:taxon-name-part> <tp:taxon-name-part taxon-name-part-type="species" reg="pygmophyllus">pygmophyllus</tp:taxon-name-part></tp:taxon-name></italic> (50–82 vs. 20–45), as well as the number of involucral bracts (16–21 vs. 11–16). Since the mentioned morphology coincides with geographical separation, we consider it appropriate to recognize it as a distinct species.</p><p>The name <italic><tp:taxon-name><tp:taxon-name-part taxon-name-part-type="genus" reg="Senecio">S.</tp:taxon-name-part> <tp:taxon-name-part taxon-name-part-type="species" reg="laucanus">laucanus</tp:taxon-name-part></tp:taxon-name></italic> Ricardi &amp; Martic. was described from northern Chile (Arica-Parinacota) and it was hitherto considered endemic to this country (<xref ref-type="bibr" rid="B18">Moreira-Muñoz et al. 2016</xref>). It is included in the synonymy of <italic><tp:taxon-name><tp:taxon-name-part taxon-name-part-type="genus" reg="Senecio">S.</tp:taxon-name-part> <tp:taxon-name-part taxon-name-part-type="species" reg="pygmophyllus">pygmophyllus</tp:taxon-name-part></tp:taxon-name></italic> since we failed to identify any diagnostic character to differentiate them. In some specimens from Chile the more basal leaves are not so long pseudopetiolate as in the typical forms (e.g., <italic>Moreira-Muñoz &amp; Luebert 2470</italic>), but it is considered as part of the variability encompassed by this species; indeed, this morphology probably responds to the fact that these plants grow on less sandy soils.</p></tp:treatment-sec><tp:treatment-sec sec-type="material" id="SECID0EKYAG"><title>Specimens examined.</title><p><bold><italic><tp:taxon-name><tp:taxon-name-part taxon-name-part-type="genus" reg="Senecio">Senecio</tp:taxon-name-part> <tp:taxon-name-part taxon-name-part-type="species" reg="digitatus">digitatus</tp:taxon-name-part></tp:taxon-name></italic>. ARGENTINA. Salta</bold>: Los Andes, Huaitiquina, <named-content xmlns:xlink="http://www.w3.org/1999/xlink" content-type="dwc:verbatimCoordinates" xlink:type="simple"><named-content content-type="geo-json" specific-use="{&#34;type&#34;:&#34;Point&#34;,&#34;coordinates&#34;:[-67.200000,-23.733333]}" id="NCID0EEZAG" xlink:type="simple">23°44'S, 67°12'W</named-content></named-content>, 27 Feb 1972, Cabrera et al. 22559 (LP). <bold>BOLIVIA. Potosí</bold>: Sud Lípez, a 1 km al W de salar Chalviri, <named-content xmlns:xlink="http://www.w3.org/1999/xlink" content-type="dwc:verbatimCoordinates" xlink:type="simple"><named-content content-type="geo-json" specific-use="{&#34;type&#34;:&#34;Point&#34;,&#34;coordinates&#34;:[-67.633333,-22.500000]}" id="NCID0EOZAG" xlink:type="simple">22°30'S, 67°38'W</named-content></named-content>, 7 May 1999, N. Massi &amp; C. Salles 726 (LPB) [first record for Bolivia]. <bold>CHILE. Antofagasta</bold>: El Loa, camino entre Ascotán y San Pedro de Conchi, <named-content xmlns:xlink="http://www.w3.org/1999/xlink" content-type="dwc:verbatimCoordinates" xlink:type="simple"><named-content content-type="geo-json" specific-use="{&#34;type&#34;:&#34;Point&#34;,&#34;coordinates&#34;:[-68.433333,-21.966667]}" id="NCID0EYZAG" xlink:type="simple">21°58'S, 68°26'W</named-content></named-content>, 4 Apr 1985, M. Arroyo 85-606 (CONC); El Loa, cerro Losloyo, ladera SE, <named-content xmlns:xlink="http://www.w3.org/1999/xlink" content-type="dwc:verbatimCoordinates" xlink:type="simple"><named-content content-type="geo-json" specific-use="{&#34;type&#34;:&#34;Point&#34;,&#34;coordinates&#34;:[-67.250000,-23.150000]}" id="NCID0EA1AG" xlink:type="simple">23°9'S, 67°15'W</named-content></named-content>, 9 Apr 1997, M. Arroyo, L. Cavieres &amp; A. Humaña 97331 (CONC); El Loa, cerro Nevados de Poquis, ladera SO, <named-content xmlns:xlink="http://www.w3.org/1999/xlink" content-type="dwc:verbatimCoordinates" xlink:type="simple"><named-content content-type="geo-json" specific-use="{&#34;type&#34;:&#34;Point&#34;,&#34;coordinates&#34;:[-67.083333,-23.066667]}" id="NCID0EI1AG" xlink:type="simple">23°4'S, 67°5'W</named-content></named-content>, 9 Apr 1997, M. Arroyo, L. Cavieres &amp; A. Humaña 97343 (CONC); El Loa, pampa Laguna Helada, <named-content xmlns:xlink="http://www.w3.org/1999/xlink" content-type="dwc:verbatimCoordinates" xlink:type="simple"><named-content content-type="geo-json" specific-use="{&#34;type&#34;:&#34;Point&#34;,&#34;coordinates&#34;:[-67.083333,-23.100000]}" id="NCID0EQ1AG" xlink:type="simple">23°6'S, 67°5'W</named-content></named-content>, 9 Apr 1997, M. Arroyo, L. Cavieres &amp; A. Humaña 97403 (CONC); El Loa, pampa Loyoques, <named-content xmlns:xlink="http://www.w3.org/1999/xlink" content-type="dwc:verbatimCoordinates" xlink:type="simple"><named-content content-type="geo-json" specific-use="{&#34;type&#34;:&#34;Point&#34;,&#34;coordinates&#34;:[-67.200000,-23.183333]}" id="NCID0EY1AG" xlink:type="simple">23°11'S, 67°12'W</named-content></named-content>, 9 Apr 1997, M. Arroyo, L. Cavieres &amp; A. Humaña 97408 (CONC); El Loa, cordón cerro de la Pacana, cuesta entre salar de Aguas Calientes y quebrada Quepiaco, <named-content xmlns:xlink="http://www.w3.org/1999/xlink" content-type="dwc:verbatimCoordinates" xlink:type="simple"><named-content content-type="geo-json" specific-use="{&#34;type&#34;:&#34;Point&#34;,&#34;coordinates&#34;:[-67.483333,-23.050000]}" id="NCID0EA2AG" xlink:type="simple">23°3'S, 67°29'W</named-content></named-content>, 11 Apr 1997, M. Arroyo, L. <!--PageBreak -->Cavieres &amp; A. Humaña 97477 (CONC); El Loa, cordón cerro de la Pacana, cuesta entre salar de Aguas Calientes y quebrada Quepiaco, <named-content xmlns:xlink="http://www.w3.org/1999/xlink" content-type="dwc:verbatimCoordinates" xlink:type="simple"><named-content content-type="geo-json" specific-use="{&#34;type&#34;:&#34;Point&#34;,&#34;coordinates&#34;:[-67.500000,-23.066667]}" id="NCID0EK2AG" xlink:type="simple">23°4'S, 67°30'W</named-content></named-content>, 11 Apr 1997, M. Arroyo, L. Cavieres &amp; A. Humaña 97498 (CONC); El Loa, Toconao, camino a Tara, monjes de La Pacana, <named-content xmlns:xlink="http://www.w3.org/1999/xlink" content-type="dwc:verbatimCoordinates" xlink:type="simple"><named-content content-type="geo-json" specific-use="{&#34;type&#34;:&#34;Point&#34;,&#34;coordinates&#34;:[-67.483333,-23.050000]}" id="NCID0ES2AG" xlink:type="simple">23°3'S, 67°29'W</named-content></named-content>, 6 Mar 2019, J. Calvo 7926 (SGO); cruce camino internacional Paso Jama con camino a salar de Tara, <named-content xmlns:xlink="http://www.w3.org/1999/xlink" content-type="dwc:verbatimCoordinates" xlink:type="simple"><named-content content-type="geo-json" specific-use="{&#34;type&#34;:&#34;Point&#34;,&#34;coordinates&#34;:[-67.483333,-23.050000]}" id="NCID0E12AG" xlink:type="simple">23°3'S, 67°29'W</named-content></named-content>, 19 Dec 1996, A. Moreira-Muñoz 317 (SGO); Machuca-Copacoya, <named-content xmlns:xlink="http://www.w3.org/1999/xlink" content-type="dwc:verbatimCoordinates" xlink:type="simple"><named-content content-type="geo-json" specific-use="{&#34;type&#34;:&#34;Point&#34;,&#34;coordinates&#34;:[-68.033333,-22.466667]}" id="NCID0EC3AG" xlink:type="simple">22°28'S, 68°2'W</named-content></named-content>, 18 Feb 1885, F. Philippi s.n. (LP, SGO); laguna de Llaillai, <named-content xmlns:xlink="http://www.w3.org/1999/xlink" content-type="dwc:verbatimCoordinates" xlink:type="simple"><named-content content-type="geo-json" specific-use="{&#34;type&#34;:&#34;Point&#34;,&#34;coordinates&#34;:[-68.200000,-21.916667]}" id="NCID0EK3AG" xlink:type="simple">21°55'S, 68°12'W</named-content></named-content>, 23 Feb 1885, F. Philippi s.n. (CONC, LP, SGO, SI); El Loa, Ascotán, <named-content xmlns:xlink="http://www.w3.org/1999/xlink" content-type="dwc:verbatimCoordinates" xlink:type="simple"><named-content content-type="geo-json" specific-use="{&#34;type&#34;:&#34;Point&#34;,&#34;coordinates&#34;:[-68.350000,-21.450000]}" id="NCID0ES3AG" xlink:type="simple">21°27'S, 68°21'W</named-content></named-content>, 23 Jan 1943, E. Pisano &amp; J. Venturelli 1753 (SGO); El Loa, entre Machuca y Tatio, 15 Feb 1943, E. Pisano &amp; J. Venturelli 1866 (CONC, SGO); <bold>Tarapacá</bold>: [without locality], Feb 1885, F. Philippi s.n. (K); Iquique, Collaguasi, San Carlos, <named-content xmlns:xlink="http://www.w3.org/1999/xlink" content-type="dwc:verbatimCoordinates" xlink:type="simple"><named-content content-type="geo-json" specific-use="{&#34;type&#34;:&#34;Point&#34;,&#34;coordinates&#34;:[-68.683333,-20.966667]}" id="NCID0E33AG" xlink:type="simple">20°58'S, 68°41'W</named-content></named-content>, 22 Jan 1994, S. Teillier 3286A (CONC).</p><p><bold><italic><tp:taxon-name><tp:taxon-name-part taxon-name-part-type="genus" reg="Senecio">Senecio</tp:taxon-name-part> <tp:taxon-name-part taxon-name-part-type="species" reg="pygmophyllus">pygmophyllus</tp:taxon-name-part></tp:taxon-name></italic>. CHILE. Arica-Parinacota</bold>: cerca de laguna de Cotacotani, camino a Guane Guane, <named-content xmlns:xlink="http://www.w3.org/1999/xlink" content-type="dwc:verbatimCoordinates" xlink:type="simple"><named-content content-type="geo-json" specific-use="{&#34;type&#34;:&#34;Point&#34;,&#34;coordinates&#34;:[-69.233333,-18.166667]}" id="NCID0EU4AG" xlink:type="simple">18°10'S, 69°14'W</named-content></named-content>, 9 Mar 1984, M. Arroyo 84-724 (CONC); portezuelo entre cerro Guane Guane y cerro Larancagua, <named-content xmlns:xlink="http://www.w3.org/1999/xlink" content-type="dwc:verbatimCoordinates" xlink:type="simple"><named-content content-type="geo-json" specific-use="{&#34;type&#34;:&#34;Point&#34;,&#34;coordinates&#34;:[-69.316667,-18.150000]}" id="NCID0E34AG" xlink:type="simple">18°9'S, 69°19'W</named-content></named-content>, 22 Apr 1984, M. Arroyo 84-935 (CONC); Las Cuevas, antes del Chaku, <named-content xmlns:xlink="http://www.w3.org/1999/xlink" content-type="dwc:verbatimCoordinates" xlink:type="simple"><named-content content-type="geo-json" specific-use="{&#34;type&#34;:&#34;Point&#34;,&#34;coordinates&#34;:[-69.416667,-18.183333]}" id="NCID0EE5AG" xlink:type="simple">18°11'S, 69°25'W</named-content></named-content>, 20 Mar 2015, A. Moreira-Muñoz &amp; F. Luebert 2470 (SGO); camino de Putre a Portezuelo de Chapiquiña, <named-content xmlns:xlink="http://www.w3.org/1999/xlink" content-type="dwc:verbatimCoordinates" xlink:type="simple"><named-content content-type="geo-json" specific-use="{&#34;type&#34;:&#34;Point&#34;,&#34;coordinates&#34;:[-69.500000,-18.333333]}" id="NCID0EM5AG" xlink:type="simple">18°20'S, 69°30'W</named-content></named-content>, 28 Mar 1961, M. Ricardi, C. Marticorena &amp; O. Matthei 277 (CONC); <bold>Tarapacá</bold>: Colchane, géiser Puchultiza, 100 m antes del géiser, <named-content xmlns:xlink="http://www.w3.org/1999/xlink" content-type="dwc:verbatimCoordinates" xlink:type="simple"><named-content content-type="geo-json" specific-use="{&#34;type&#34;:&#34;Point&#34;,&#34;coordinates&#34;:[-68.950000,-19.400000]}" id="NCID0EW5AG" xlink:type="simple">19°24'S, 68°57'W</named-content></named-content>, 16 Jun 2018, A. Moreira-Muñoz 2876 (SGO). <bold>PERU. Moquegua</bold>: minera Quellaveco, <named-content xmlns:xlink="http://www.w3.org/1999/xlink" content-type="dwc:verbatimCoordinates" xlink:type="simple"><named-content content-type="geo-json" specific-use="{&#34;type&#34;:&#34;Point&#34;,&#34;coordinates&#34;:[-70.600000,-17.100000]}" id="NCID0EA6AG" xlink:type="simple">17°6'S, 70°36'W</named-content></named-content>, 8 Apr 1999, ESCO 7238 (US); area between the carretera-binacional and the interoceanica sur, on unpaved road that connects the two main roads and borders a large bofedal, <named-content xmlns:xlink="http://www.w3.org/1999/xlink" content-type="dwc:verbatimCoordinates" xlink:type="simple"><named-content content-type="geo-json" specific-use="{&#34;type&#34;:&#34;Point&#34;,&#34;coordinates&#34;:[-70.533333,-16.850000]}" id="NCID0EI6AG" xlink:type="simple">16°51'S, 70°32'W</named-content></named-content>, 12 Mar 2014, V.A. Funk, M. Diazgranados &amp; E. Cochachin 13153 (US, USM); Mariscal Nieto, Carumas, Ancolacaya, <named-content xmlns:xlink="http://www.w3.org/1999/xlink" content-type="dwc:verbatimCoordinates" xlink:type="simple"><named-content content-type="geo-json" specific-use="{&#34;type&#34;:&#34;Point&#34;,&#34;coordinates&#34;:[-70.316667,-16.633333]}" id="NCID0EQ6AG" xlink:type="simple">16°38'S, 70°19'W</named-content></named-content>, Mar–Apr 2018, V. Morales 140 (USM); 5 km East of lago Suche, <named-content xmlns:xlink="http://www.w3.org/1999/xlink" content-type="dwc:verbatimCoordinates" xlink:type="simple"><named-content content-type="geo-json" specific-use="{&#34;type&#34;:&#34;Point&#34;,&#34;coordinates&#34;:[-70.316667,-16.916667]}" id="NCID0EY6AG" xlink:type="simple">16°55'S, 70°19'W</named-content></named-content>, 19 Jan 1952, O.P. Pearson 5 (CONC, UC).</p></tp:treatment-sec><tp:treatment-sec><!--Section generated to contain objects referenced in tp:taxon-treatment.--><fig id="F3" position="float" orientation="portrait"><object-id xmlns:xlink="http://www.w3.org/1999/xlink" content-type="doi" xlink:type="simple">10.3897/phytokeys.132.38534.figure3</object-id><object-id xmlns:xlink="http://www.w3.org/1999/xlink" content-type="arpha" xlink:type="simple">7AC663D8-4786-57BC-993E-D7E6300DD33A</object-id><label>Figure 3.</label><caption><p><bold>A, B</bold><italic><tp:taxon-name><tp:taxon-name-part taxon-name-part-type="genus" reg="Senecio">Senecio</tp:taxon-name-part> <tp:taxon-name-part taxon-name-part-type="species" reg="melanandrus">melanandrus</tp:taxon-name-part></tp:taxon-name></italic> (pilose form) <bold>C, D</bold><italic><tp:taxon-name><tp:taxon-name-part taxon-name-part-type="genus" reg="Senecio">Senecio</tp:taxon-name-part> <tp:taxon-name-part taxon-name-part-type="species" reg="pygmophyllus">pygmophyllus</tp:taxon-name-part></tp:taxon-name></italic><bold>E, F</bold><italic><tp:taxon-name><tp:taxon-name-part taxon-name-part-type="genus" reg="Senecio">Senecio</tp:taxon-name-part> <tp:taxon-name-part taxon-name-part-type="species" reg="digitatus">digitatus</tp:taxon-name-part></tp:taxon-name></italic><bold>A</bold> habit (Peru, Cusco, Sibinacocha; <italic>Meneses et al. 6968</italic>) <bold>B</bold> leaves (Bolivia, Potosí, Kari Kari; <italic>Calvo &amp; Zárate 7872</italic>) <bold>C</bold> habit (Chile, Tarapacá, Colchane; <italic>Moreira-Muñoz 2876</italic>) <bold>D</bold> leaves (Chile, Arica-Parinacota, Las Cuevas; <italic>Moreira-Muñoz &amp; Luebert 2470</italic>) <bold>E</bold> habit <bold>F</bold> leaves (Chile, Antofagasta, Pacana; <italic>Calvo 7926</italic>). Picture <bold>A</bold> by Jim Farfán <bold>B, E, F</bold> by Joel Calvo <bold>C, D</bold> by Andrés Moreira-Muñoz.</p></caption><graphic xmlns:xlink="http://www.w3.org/1999/xlink" xlink:href="phytokeys-132-111-g003.jpg" position="float" orientation="portrait" xlink:type="simple" id="oo_344479.jpg"><uri content-type="original_file" xlink:type="simple">https://binary.pensoft.net/fig/344479</uri></graphic></fig><fig id="F4" position="float" orientation="portrait"><object-id xmlns:xlink="http://www.w3.org/1999/xlink" content-type="doi" xlink:type="simple">10.3897/phytokeys.132.38534.figure4</object-id><object-id xmlns:xlink="http://www.w3.org/1999/xlink" content-type="arpha" xlink:type="simple">B4846C77-3172-52BF-8559-2762D5371591</object-id><label>Figure 4.</label><caption><p><bold>A, B</bold><italic><tp:taxon-name><tp:taxon-name-part taxon-name-part-type="genus" reg="Senecio">Senecio</tp:taxon-name-part> <tp:taxon-name-part taxon-name-part-type="species" reg="melanandrus">melanandrus</tp:taxon-name-part></tp:taxon-name></italic> (glabrous form) <bold>C, D</bold><italic><tp:taxon-name><tp:taxon-name-part taxon-name-part-type="genus" reg="Senecio">Senecio</tp:taxon-name-part> <tp:taxon-name-part taxon-name-part-type="species" reg="pygmophyllus">pygmophyllus</tp:taxon-name-part></tp:taxon-name></italic><bold>A</bold> habit <bold>B</bold> leaves (Peru, Puno, pr. Ananea; <italic>Funk et al. 13184</italic>) <bold>C</bold> habit <bold>D</bold> leaves (Peru, Moquegua, pr. Anillune; <italic>Funk et al. 13153</italic>). Pictures by Mauricio Diazgranados.</p></caption><graphic xmlns:xlink="http://www.w3.org/1999/xlink" xlink:href="phytokeys-132-111-g004.jpg" position="float" orientation="portrait" xlink:type="simple" id="oo_344480.jpg"><uri content-type="original_file" xlink:type="simple">https://binary.pensoft.net/fig/344480</uri></graphic></fig><fig id="F5" position="float" orientation="portrait"><object-id xmlns:xlink="http://www.w3.org/1999/xlink" content-type="doi" xlink:type="simple">10.3897/phytokeys.132.38534.figure5</object-id><object-id xmlns:xlink="http://www.w3.org/1999/xlink" content-type="arpha" xlink:type="simple">166A4689-A214-5749-BC60-561BFFE30DB1</object-id><label>Figure 5.</label><caption><p>Distribution map of <italic><tp:taxon-name><tp:taxon-name-part taxon-name-part-type="genus" reg="Senecio">Senecio</tp:taxon-name-part> <tp:taxon-name-part taxon-name-part-type="species" reg="melanandrus">melanandrus</tp:taxon-name-part></tp:taxon-name></italic> (black circle), <italic><tp:taxon-name><tp:taxon-name-part taxon-name-part-type="genus" reg="Senecio">S.</tp:taxon-name-part> <tp:taxon-name-part taxon-name-part-type="species" reg="pygmophyllus">pygmophyllus</tp:taxon-name-part></tp:taxon-name></italic> (red circle), and <italic><tp:taxon-name><tp:taxon-name-part taxon-name-part-type="genus" reg="Senecio">S.</tp:taxon-name-part> <tp:taxon-name-part taxon-name-part-type="species" reg="digitatus">digitatus</tp:taxon-name-part></tp:taxon-name></italic> (blue circle).</p></caption><graphic xmlns:xlink="http://www.w3.org/1999/xlink" xlink:href="phytokeys-132-111-g005.jpg" position="float" orientation="portrait" xlink:type="simple" id="oo_344481.jpg"><uri content-type="original_file" xlink:type="simple">https://binary.pensoft.net/fig/344481</uri></graphic></fig></tp:treatment-sec><ref-list><ref id="B3"><mixed-citation xmlns:xlink="http://www.w3.org/1999/xlink" xlink:type="simple"><person-group><name name-style="western"><surname>Blake</surname><given-names>SF</given-names></name></person-group> (<year>1928</year>) New South American species of <italic><tp:taxon-name><tp:taxon-name-part taxon-name-part-type="genus">Werneria.</tp:taxon-name-part></tp:taxon-name></italic> Journal of the Washington Academy of Sciences 18: 485–498.</mixed-citation></ref><ref id="B21"><mixed-citation xmlns:xlink="http://www.w3.org/1999/xlink" xlink:type="simple"><person-group><name name-style="western"><surname>Ricardi</surname><given-names>M</given-names></name><name name-style="western"><surname>Marticorena</surname><given-names>C</given-names></name></person-group> (<year>1964</year>) <article-title>Compuestas nuevas o interesantes para Chile. Gayana.</article-title><source>Botánica</source><volume>11</volume>: <fpage>3</fpage>–<lpage>28</lpage>. <ext-link xlink:type="simple" ext-link-type="uri" xlink:href="https://biodiversitylibrary.org/page/28854300">https://biodiversitylibrary.org/page/28854300</ext-link></mixed-citation></ref><ref id="B23"><mixed-citation xmlns:xlink="http://www.w3.org/1999/xlink" xlink:type="simple"><person-group><name name-style="western"><surname>Rockhausen</surname><given-names>M</given-names></name></person-group> (<year>1939</year>) Verwandtschaft und Gliederung der Compositen-Gattung <italic><tp:taxon-name><tp:taxon-name-part taxon-name-part-type="genus">Werneria.</tp:taxon-name-part></tp:taxon-name></italic> Botanische Jahrbücher für Systematik, Pflanzengeschichte und Pflanzengeographie 70: 273–342.</mixed-citation></ref><ref id="B4"><mixed-citation xmlns:xlink="http://www.w3.org/1999/xlink" xlink:type="simple"><person-group><name name-style="western"><surname>Cabrera</surname><given-names>AL</given-names></name></person-group> (<year>1949</year>) <article-title>El género “<italic><tp:taxon-name><tp:taxon-name-part taxon-name-part-type="genus">Senecio</tp:taxon-name-part></tp:taxon-name></italic>” en Chile.</article-title><source>Lilloa</source><volume>15</volume>: <fpage>27</fpage>–<lpage>501</lpage>.</mixed-citation></ref><ref id="B11"><mixed-citation xmlns:xlink="http://www.w3.org/1999/xlink" xlink:type="simple"><person-group><name name-style="western"><surname>Freire</surname><given-names>SE</given-names></name><name name-style="western"><surname>Ariza Espinar</surname><given-names>L</given-names></name><name name-style="western"><surname>Salomón</surname><given-names>L</given-names></name><name name-style="western"><surname>Hernández</surname><given-names>MP</given-names></name></person-group> (<year>2014</year>) <article-title><italic><tp:taxon-name><tp:taxon-name-part taxon-name-part-type="genus">Senecio</tp:taxon-name-part></tp:taxon-name></italic> L.</article-title> In: <person-group><name name-style="western"><surname>Zuloaga</surname><given-names>FO</given-names></name><name name-style="western"><surname>Belgrano</surname><given-names>MJ</given-names></name><name name-style="western"><surname>Anton</surname><given-names>AM</given-names></name></person-group> (<role>Eds</role>) <issue-title>Flora vascular de la República Argentina, vol.</issue-title><source>7(3). Instituto de Botánica Darwinion, Consejo Nacional de Investigaciones Científicas y Técnicas, Argentina</source>, <fpage>27</fpage>–<lpage>220</lpage>.</mixed-citation></ref><ref id="B22"><mixed-citation xmlns:xlink="http://www.w3.org/1999/xlink" xlink:type="simple"><person-group><name name-style="western"><surname>Ricardi</surname><given-names>M</given-names></name><name name-style="western"><surname>Marticorena</surname><given-names>C</given-names></name></person-group> (<year>1966</year>) <article-title>Plantas interesantes o nuevas para Chile. Gayana.</article-title><source>Botánica</source><volume>14</volume>: <fpage>3</fpage>–<lpage>29</lpage>. <ext-link xlink:type="simple" ext-link-type="uri" xlink:href="https://biodiversitylibrary.org/page/28854740">https://biodiversitylibrary.org/page/28854740</ext-link></mixed-citation></ref><ref id="B18"><mixed-citation xmlns:xlink="http://www.w3.org/1999/xlink" xlink:type="simple"><person-group><name name-style="western"><surname>Moreira-Muñoz</surname><given-names>A</given-names></name><name name-style="western"><surname>Muñoz-Schick</surname><given-names>M</given-names></name><name name-style="western"><surname>Marticorena</surname><given-names>A</given-names></name><name name-style="western"><surname>Morales</surname><given-names>V</given-names></name></person-group> (<year>2016</year>) <article-title>Catálogo de <tp:taxon-name><tp:taxon-name-part taxon-name-part-type="family">Asteraceae</tp:taxon-name-part></tp:taxon-name> (<tp:taxon-name><tp:taxon-name-part taxon-name-part-type="family">Compositae</tp:taxon-name-part></tp:taxon-name>) de la Región de Arica y Parinacota, Chile. Gayana.</article-title><source>Botánica</source><volume>73</volume>(<issue>2</issue>): <fpage>226</fpage>–<lpage>267</lpage>. <ext-link xlink:type="simple" ext-link-type="doi" xlink:href="10.4067/S0717-66432016000200226">https://doi.org/10.4067/S0717-66432016000200226</ext-link></mixed-citation></ref></ref-list></tp:taxon-treatment>
