# Supplementary material for: New combinations and synonyms in discoid caespitose Andean Senecio (Senecioneae, Compositae)
Source: PhytoKeys. 2019 Oct 3;132:111–30. doi: 10.3897/phytokeys.132.38534 (PMC6787106; doi:10.3897/phytokeys.132.38534)
Supplement: XML Treatment for Senecio casapaltensis [file phytokeys.132.38534-treatment3.xml]

<!DOCTYPE tp:taxon-treatment
  PUBLIC "-//TaxonX//DTD Taxonomic Treatment Publishing DTD v0 20100105//EN" "tax-treatment-NSO.dtd">
<tp:taxon-treatment xmlns:tp="http://www.plazi.org/taxpub"><tp:treatment-meta><kwd-group><label>Taxon classification</label><kwd><named-content xmlns:xlink="http://www.w3.org/1999/xlink" content-type="kingdom">Plantae</named-content></kwd><kwd><named-content xmlns:xlink="http://www.w3.org/1999/xlink" content-type="order">Asterales</named-content></kwd><kwd><named-content xmlns:xlink="http://www.w3.org/1999/xlink" content-type="family">Asteraceae</named-content></kwd></kwd-group><mixed-citation publication-type="journal"><person-group><name><surname>Calvo</surname><given-names>Joel</given-names></name><name><surname>Granda</surname><given-names>Arturo</given-names></name><name><surname>Funk</surname><given-names>Vicki A.</given-names></name></person-group><article-title>New combinations and synonyms in discoid caespitose Andean <italic><tp:taxon-name><tp:taxon-name-part taxon-name-part-type="genus" reg="Senecio">Senecio</tp:taxon-name-part></tp:taxon-name></italic> (<tp:taxon-name><tp:taxon-name-part taxon-name-part-type="tribe">Senecioneae</tp:taxon-name-part></tp:taxon-name>, <tp:taxon-name><tp:taxon-name-part taxon-name-part-type="family">Compositae</tp:taxon-name-part></tp:taxon-name>)</article-title><source>PhytoKeys</source><day>03</day><month>10</month><year>2019</year><volume>132</volume><fpage>111</fpage><lpage>130</lpage><pub-id pub-id-type="doi">10.3897/phytokeys.132.38534</pub-id></mixed-citation></tp:treatment-meta><tp:nomenclature><label>1.</label><tp:taxon-name><object-id xmlns:xlink="http://www.w3.org/1999/xlink" content-type="arpha" xlink:type="simple">7947D793-8A34-522F-8332-0ACF14D3BF28</object-id>
              <tp:taxon-name-part taxon-name-part-type="genus" reg="Senecio">Senecio</tp:taxon-name-part>
              <tp:taxon-name-part taxon-name-part-type="species" reg="casapaltensis">casapaltensis</tp:taxon-name-part>
            </tp:taxon-name><tp:taxon-authority>Ball, J. Linn. Soc., Bot. 22: 47. 1885.</tp:taxon-authority><tp:nomenclature-citation-list><tp:nomenclature-citation><tp:taxon-name>
                  <tp:taxon-name-part taxon-name-part-type="genus" reg="Senecio">Senecio</tp:taxon-name-part> <tp:taxon-name-part taxon-name-part-type="species" reg="sanmarcosensis">sanmarcosensis</tp:taxon-name-part></tp:taxon-name><comment>H. Beltrán, Arnaldoa 15: 211. 2009. Type: Peru. Ancash: Huari, San Marcos, Ccolla Chica, <named-content xmlns:xlink="http://www.w3.org/1999/xlink" content-type="dwc:verbatimCoordinates" xlink:type="simple"><named-content content-type="geo-json" specific-use="{&#34;type&#34;:&#34;Point&#34;,&#34;coordinates&#34;:[-77.052778,-9.674444]}" id="NCID0EWBBG" xlink:type="simple">09°40'28"S, 77°03'10"W</named-content></named-content>, 5600 m, 4 May 2008, H. Beltrán 6476 (holotype: USM [USM-00277272]; isotypes: CUZ n.v., HUT n.v.), syn. nov.</comment></tp:nomenclature-citation><tp:nomenclature-citation><tp:taxon-name>
                  <tp:taxon-name-part taxon-name-part-type="genus" reg="Senecio">Senecio</tp:taxon-name-part> <tp:taxon-name-part taxon-name-part-type="species" reg="repens">repens</tp:taxon-name-part> <tp:taxon-name-part taxon-name-part-type="infraspecific-rank">var.</tp:taxon-name-part> <tp:taxon-name-part taxon-name-part-type="variety" reg="taraxacifolius">taraxacifolius</tp:taxon-name-part></tp:taxon-name><comment>A. Gray [“taraxicifolius”], nom. nud. in sched. (<xref ref-type="bibr" rid="B26">Turland et al. 2018</xref>, ICN Art. 38.1) (US [US00829056]).</comment></tp:nomenclature-citation></tp:nomenclature-citation-list></tp:nomenclature><tp:treatment-sec sec-type="material" id="SECID0ETCBG"><title>Type.</title><p>Peru. Lima: supra Casapalta, 4265–4360 m, 22 Apr 1882, J. Ball s.n. (lectotype, designated here: K [K000497782]; isolectotype: E [E00417028]).</p></tp:treatment-sec><tp:treatment-sec sec-type="discussion" id="SECID0EYCBG"><title>Discussion.</title><p><italic><tp:taxon-name><tp:taxon-name-part taxon-name-part-type="genus" reg="Senecio">Senecio</tp:taxon-name-part> <tp:taxon-name-part taxon-name-part-type="species" reg="casapaltensis">casapaltensis</tp:taxon-name-part></tp:taxon-name></italic> Ball was described from central Lima near the border between Lima-Junín departments, whereas the type material of <italic><tp:taxon-name><tp:taxon-name-part taxon-name-part-type="genus" reg="Senecio">S.</tp:taxon-name-part> <tp:taxon-name-part taxon-name-part-type="species" reg="sanmarcosensis">sanmarcosensis</tp:taxon-name-part></tp:taxon-name></italic> H. Beltrán comes from southeastern Ancash Department. After studying several specimens from both regions, we can conclude that the differences concerning the shape and size of the leaves are not significant. The populations from Ancash tend to <!--PageBreak -->have a denser indumentum composed of capitate trichomes, whereas those specimens from Lima are glabrescent or the indumentum is rather deciduous and composed of shorter glandular trichomes. Nonetheless, the existence of intermediate specimens makes their recognition as distinct species inadvisable and, therefore, <italic><tp:taxon-name><tp:taxon-name-part taxon-name-part-type="genus" reg="Senecio">S.</tp:taxon-name-part> <tp:taxon-name-part taxon-name-part-type="species" reg="sanmarcosensis">sanmarcosensis</tp:taxon-name-part></tp:taxon-name></italic> is here synonymized with <italic><tp:taxon-name><tp:taxon-name-part taxon-name-part-type="genus" reg="Senecio">S.</tp:taxon-name-part> <tp:taxon-name-part taxon-name-part-type="species" reg="casapaltensis">casapaltensis</tp:taxon-name-part></tp:taxon-name></italic>.</p><p>Among the located original material of <italic><tp:taxon-name><tp:taxon-name-part taxon-name-part-type="genus" reg="Senecio">S.</tp:taxon-name-part> <tp:taxon-name-part taxon-name-part-type="species" reg="casapaltensis">casapaltensis</tp:taxon-name-part></tp:taxon-name></italic>, the specimen at K is designated as the lectotype due to it being more complete than the duplicate at E.</p></tp:treatment-sec><ref-list><ref id="B26"><mixed-citation xmlns:xlink="http://www.w3.org/1999/xlink" xlink:type="simple"><person-group><name name-style="western"><surname>Turland</surname><given-names>NJ</given-names></name><name name-style="western"><surname>Wiersema</surname><given-names>JH</given-names></name><name name-style="western"><surname>Barrie</surname><given-names>FR</given-names></name><name name-style="western"><surname>Greuter</surname><given-names>W</given-names></name><name name-style="western"><surname>Hawksworth</surname><given-names>DL</given-names></name><name name-style="western"><surname>Herendeen</surname><given-names>PS</given-names></name><name name-style="western"><surname>Knapp</surname><given-names>S</given-names></name><name name-style="western"><surname>Kusber</surname><given-names>W-H</given-names></name><name name-style="western"><surname>Li</surname><given-names>D-Z</given-names></name><name name-style="western"><surname>Marhold</surname><given-names>K</given-names></name><name name-style="western"><surname>May</surname><given-names>TW</given-names></name><name name-style="western"><surname>McNeill</surname><given-names>J</given-names></name><name name-style="western"><surname>Monro</surname><given-names>AM</given-names></name><name name-style="western"><surname>Prado</surname><given-names>J</given-names></name><name name-style="western"><surname>Price</surname><given-names>MJ</given-names></name><name name-style="western"><surname>Smith</surname><given-names>GF</given-names></name></person-group> (<year>2018</year>) International Code of Nomenclature for algae, fungi, and plants (Shenzhen Code). Regnum Vegetabile 159. Koeltz Botanical Books, Glashütten. <ext-link xlink:type="simple" ext-link-type="doi" xlink:href="10.12705/Code.2018">https://doi.org/10.12705/Code.2018</ext-link></mixed-citation></ref></ref-list></tp:taxon-treatment>
