# Supplementary material for: New combinations and synonyms in discoid caespitose Andean Senecio (Senecioneae, Compositae)
Source: PhytoKeys. 2019 Oct 3;132:111–30. doi: 10.3897/phytokeys.132.38534 (PMC6787106; doi:10.3897/phytokeys.132.38534)
Supplement: XML Treatment for Senecio expansus [file phytokeys.132.38534-treatment4.xml]

<!DOCTYPE tp:taxon-treatment
  PUBLIC "-//TaxonX//DTD Taxonomic Treatment Publishing DTD v0 20100105//EN" "tax-treatment-NSO.dtd">
<tp:taxon-treatment xmlns:tp="http://www.plazi.org/taxpub"><tp:treatment-meta><kwd-group><label>Taxon classification</label><kwd><named-content xmlns:xlink="http://www.w3.org/1999/xlink" content-type="kingdom">Plantae</named-content></kwd><kwd><named-content xmlns:xlink="http://www.w3.org/1999/xlink" content-type="order">Asterales</named-content></kwd><kwd><named-content xmlns:xlink="http://www.w3.org/1999/xlink" content-type="family">Asteraceae</named-content></kwd></kwd-group><mixed-citation publication-type="journal"><person-group><name><surname>Calvo</surname><given-names>Joel</given-names></name><name><surname>Granda</surname><given-names>Arturo</given-names></name><name><surname>Funk</surname><given-names>Vicki A.</given-names></name></person-group><article-title>New combinations and synonyms in discoid caespitose Andean <italic><tp:taxon-name><tp:taxon-name-part taxon-name-part-type="genus" reg="Senecio">Senecio</tp:taxon-name-part></tp:taxon-name></italic> (<tp:taxon-name><tp:taxon-name-part taxon-name-part-type="tribe">Senecioneae</tp:taxon-name-part></tp:taxon-name>, <tp:taxon-name><tp:taxon-name-part taxon-name-part-type="family">Compositae</tp:taxon-name-part></tp:taxon-name>)</article-title><source>PhytoKeys</source><day>03</day><month>10</month><year>2019</year><volume>132</volume><fpage>111</fpage><lpage>130</lpage><pub-id pub-id-type="doi">10.3897/phytokeys.132.38534</pub-id></mixed-citation></tp:treatment-meta><tp:nomenclature><label>2.</label><tp:taxon-name><object-id xmlns:xlink="http://www.w3.org/1999/xlink" content-type="arpha" xlink:type="simple">0AE8231A-ED59-5FC3-826B-7FCEA7392F17</object-id>
              <tp:taxon-name-part taxon-name-part-type="genus" reg="Senecio">Senecio</tp:taxon-name-part>
              <tp:taxon-name-part taxon-name-part-type="species" reg="expansus">expansus</tp:taxon-name-part>
            </tp:taxon-name><tp:taxon-authority>Wedd., Chlor. Andina 1: 107. 1856.</tp:taxon-authority><tp:nomenclature-citation-list><tp:nomenclature-citation><tp:taxon-name>
                  <tp:taxon-name-part taxon-name-part-type="genus" reg="Senecio">Senecio</tp:taxon-name-part> <tp:taxon-name-part taxon-name-part-type="species" reg="macrorrhizus">macrorrhizus</tp:taxon-name-part></tp:taxon-name><comment>Wedd., Chlor. Andina 1: 108. 1856. Type: Peru. Cusco: dept. de Cuzco, Oct 1839–Feb 1840, C. Gay 1870 (lectotype, designated here: P [P01816797]), syn. nov.</comment></tp:nomenclature-citation></tp:nomenclature-citation-list></tp:nomenclature><tp:treatment-sec sec-type="material" id="SECID0EKGBG"><title>Type.</title><p>Bolivia. Potosí: montagnes des lagunas de Potosí, [without date], A. d’Orbigny 1418 (lectotype, designated by <xref ref-type="bibr" rid="B6">Cabrera (1966)</xref> as “typus”, pg. 21: P [P01816805]; isolectotypes: BR [BR00000552801], G [G00356020], K [K000497783]).</p></tp:treatment-sec><tp:treatment-sec sec-type="discussion" id="SECID0EUGBG"><title>Discussion.</title><p><italic><tp:taxon-name><tp:taxon-name-part taxon-name-part-type="genus" reg="Senecio">Senecio</tp:taxon-name-part> <tp:taxon-name-part taxon-name-part-type="species" reg="macrorrhizus">macrorrhizus</tp:taxon-name-part></tp:taxon-name></italic> Wedd. was described from Cusco (Peru) and distinguished from <italic><tp:taxon-name><tp:taxon-name-part taxon-name-part-type="genus" reg="Senecio">S.</tp:taxon-name-part> <tp:taxon-name-part taxon-name-part-type="species" reg="expansus">expansus</tp:taxon-name-part></tp:taxon-name></italic> Wedd. mainly by having a thicker, longer, and more sinuous rhizome, larger capitulum, and rosettes less spread out (<xref ref-type="bibr" rid="B27">Weddell 1856</xref>). The mentioned differences fall within the variability encompassed by <italic><tp:taxon-name><tp:taxon-name-part taxon-name-part-type="genus" reg="Senecio">S.</tp:taxon-name-part> <tp:taxon-name-part taxon-name-part-type="species" reg="expansus">expansus</tp:taxon-name-part></tp:taxon-name></italic>, and here we synonymize them.</p><p>Gay’s specimen P01816797 perfectly matches the protologue information, and therefore, it is designated as the lectotype of the name <italic><tp:taxon-name><tp:taxon-name-part taxon-name-part-type="genus" reg="Senecio">S.</tp:taxon-name-part> <tp:taxon-name-part taxon-name-part-type="species" reg="macrorrhizus">macrorrhizus</tp:taxon-name-part></tp:taxon-name></italic>.</p></tp:treatment-sec><ref-list><ref id="B6"><mixed-citation xmlns:xlink="http://www.w3.org/1999/xlink" xlink:type="simple"><person-group><name name-style="western"><surname>Cabrera</surname><given-names>AL</given-names></name></person-group> (<year>1966</year>) <article-title>El género “<italic><tp:taxon-name><tp:taxon-name-part taxon-name-part-type="genus">Senecio</tp:taxon-name-part></tp:taxon-name></italic>” en la República Argentina. I. La sección <italic><tp:taxon-name><tp:taxon-name-part taxon-name-part-type="genus">Brachypappus</tp:taxon-name-part></tp:taxon-name></italic>. Revista del Museo de La Plata.</article-title><source>Sección Botánica</source><volume>10</volume>: <fpage>1</fpage>–<lpage>36</lpage>.</mixed-citation></ref><ref id="B27"><mixed-citation xmlns:xlink="http://www.w3.org/1999/xlink" xlink:type="simple"><person-group><name name-style="western"><surname>Weddell</surname><given-names>HA</given-names></name></person-group> (<year>1856</year>) Chloris andina, vol. 1, part 3. Chez P. Bertrand, Paris, 57–136.</mixed-citation></ref></ref-list></tp:taxon-treatment>
